# Supplementary material for: Molecular Signatures of Early-Onset Bipolar Disorder and Schizophrenia: Transcriptomic and Machine-Learning Insights into Calcium and cAMP Signaling, Including Sex-Specific Patterns
Source: Int J Mol Sci. 2025 Dec 16;26(24):12109. doi: 10.3390/ijms262412109 (PMC12732934; doi:10.3390/ijms262412109)
Supplement: Supplementary file 1 [file ijms-26-12109-s001.zip]

Archive with 22 entries (22 files):
- FigureS1A.PCA_BEFORE PCA1vs2.JPG
- FigureS1B.PCA_BEFORE PCA2vs3.JPG
- FigureS1C.PCA_AFTER PCA1vs2 (1).JPG
- FigureS1D.PCA_AFTER PCA2vs3 (2).JPG
- FigureS1E.VOOM.png
- FigureS2A.jpg.png
- FigureS2B.jpg
- FigureS3_Age_of_Onset_DGE_GO_BP_dotplot_Top15.png
- FigureS4_Age_of_Onset_DGE_GO_CC_dotplot_Top15.png
- FigureS5_Age_of_Onset_DGE_GO_MF_dotplot_Top15.png
- FigureS6_Age_of_Onset_DGE_KEGG_dotplot_Top15.png
- FigureS7.Diagram.png
- TableS1. Summary of RNAseq datasets.xlsx
- TableS10.CommonValidated_FDR05_sameDir.csv
- TableS2.List_1_DAVIDFunctionalAnnotationTable.csv
- TableS3.Different-Gene-Expression-Table-Results.csv
- TableS4.Age_of_Onset_DGE_GO_BP_Top15_FDRlt0.25.csv
- TableS5.Age_of_Onset_DGE_GO_CC_Top15_FDRlt0.25.csv
- TableS6.Age_of_Onset_DGE_GO_MF_Top15_FDRlt0.25.csv
- TableS7.Age_of_Onset_DGE_KEGG_Top15_FDRlt0.25.csv
- TableS8.Fisher_sameDir_FDR05.csv
- TableS9.SignedStouffer_sameDir_FDR05.csv
