# Supplementary material for: Molecular Signatures of Early-Onset Bipolar Disorder and Schizophrenia: Transcriptomic and Machine-Learning Insights into Calcium and cAMP Signaling, Including Sex-Specific Patterns
Source: Int J Mol Sci. 2025 Dec 16;26(24):12109. doi: 10.3390/ijms262412109 (PMC12732934; doi:10.3390/ijms262412109)
Supplement: Supplementary file 1 [file ijms-26-12109-s001.zip › TableS1. Summary of RNAseq datasets.xlsx]

## Sheet: Sheet1
Supplementary Table 1. Summary of RNAseq datasets. Dataset / Cohort Name denotes name of dataset used in the study. Brain area denotes neocortical area sampled in the dataset. Cohort / Brain Bank denotes the name of the cohort and brain bank: HBCC / LIBD (National Institutes of Mental Health Human Brain Collection Core / Lieber Institute for Brain Development), SMRI (Stanley Medical Research Inst…
Dataset / Cohort Name	Brain Area	Cohort / Brain Bank	% Male	Number of samples / total percentage	RNA Type	# Bipolar Disorder	# Schizophrenia	Synapse ID
NIMH_HBCC (Batch 1)	DLPFC	HBCC / LIBD	55.8	68 (18.4)	Bulk	36	32	syn22344107
LIBD_szControl (Batch 2)	DLPFC	HBCC / LIBD	46.8	140 (37.9)	Bulk	0	140	syn22344107
BrainGVEX (Batch 3)	DLPFC	SMRI	67.1	161 (43.6)	Bulk	70	91	syn4590909
