# Supplementary material for: Molecular Signatures of Early-Onset Bipolar Disorder and Schizophrenia: Transcriptomic and Machine-Learning Insights into Calcium and cAMP Signaling, Including Sex-Specific Patterns
Source: Int J Mol Sci. 2025 Dec 16;26(24):12109. doi: 10.3390/ijms262412109 (PMC12732934; doi:10.3390/ijms262412109)
Supplement: Supplementary file 1 [file ijms-26-12109-s001.zip › TableS10.CommonValidated_FDR05_sameDir.csv]

ensembl_gene_id	hgnc_symbol	meta_direction	logFC1	pval1	adjpval1	logFC2	pval2	adjpval2	stouffer_signed_z	stouffer_signed_p	stouffer_signed_fdr	fisher_p	fisher_fdr
ENSG00000164611	PTTG1	Up (both)	0.018157425	0.001022645	0.854260865	0.012829874	0.000137871	0.046035948	4.967103041	6.80E-07	0.006976144	2.37E-06	0.012138873
ENSG00000131236	CAP1	Up (both)	0.02014319	3.74E-05	0.804955859	0.004565134	0.002342442	0.099002638	4.751002366	2.02E-06	0.006990902	1.51E-06	0.012138873
ENSG00000253873	PCDHGA11	Down (both)	-0.011322816	0.124902288	0.862039346	-0.016608885	4.67E-06	0.018407723	-4.704815277	2.54E-06	0.006990902	8.96E-06	0.019308249
ENSG00000166411	IDH3A	Up (both)	0.014645181	0.24749483	0.86746384	0.00864861	1.63E-06	0.018407723	4.690591002	2.72E-06	0.006990902	6.35E-06	0.019308249
ENSG00000104756	KCTD9	Up (both)	0.021595107	0.000302982	0.854260865	0.006088313	0.002028525	0.096290983	4.520508629	6.17E-06	0.010576781	9.40E-06	0.019308249
ENSG00000117758	STX12	Up (both)	0.006249167	0.116805875	0.854260865	0.007804272	1.77E-05	0.027536614	4.477669947	7.55E-06	0.010576781	2.92E-05	0.037700391
ENSG00000138698	RAP1GDS1	Up (both)	0.012930184	0.031748964	0.854260865	0.008544487	8.73E-05	0.042966293	4.467050913	7.93E-06	0.010576781	3.83E-05	0.037700391
ENSG00000067704	IARS2	Up (both)	0.007676633	0.198145477	0.863881032	0.006460398	1.26E-05	0.024937756	4.394205991	1.11E-05	0.010576781	3.48E-05	0.037700391
ENSG00000145293	ENOPH1	Up (both)	0.005814658	0.262287477	0.870588754	0.007965621	8.49E-06	0.019167216	4.380602059	1.18E-05	0.010576781	3.12E-05	0.037700391
ENSG00000123975	CKS2	Up (both)	0.017685535	0.005149914	0.854260865	0.017748371	0.00062728	0.073046637	4.377972743	1.20E-05	0.010576781	4.41E-05	0.037700391
ENSG00000010017	RANBP9	Up (both)	0.022625813	0.031773314	0.854260865	0.0069958	0.000144196	0.046035948	4.362528236	1.29E-05	0.010576781	6.09E-05	0.040123967
ENSG00000013561	RNF14	Up (both)	0.015507966	0.144503635	0.862039346	0.006845699	2.70E-05	0.028462413	4.340212334	1.42E-05	0.010576781	5.25E-05	0.040123967
ENSG00000120438	TCP1	Up (both)	0.010599952	0.037629216	0.854260865	0.007605568	0.00013665	0.046035948	4.33806651	1.44E-05	0.010576781	6.78E-05	0.040123967
ENSG00000181873	IBA57	Down (both)	-0.006913972	0.046483144	0.854260865	-0.007800326	0.000110078	0.044605318	-4.337286951	1.44E-05	0.010576781	6.75E-05	0.040123967
ENSG00000132470	ITGB4	Down (both)	-0.010642014	0.031486106	0.854260865	-0.025934642	0.000178775	0.053318852	-4.318757937	1.57E-05	0.010737858	7.37E-05	0.040123967
ENSG00000151287	TEX30	Up (both)	0.013052815	0.001621051	0.854260865	0.008664302	0.001941268	0.094417282	4.290515565	1.78E-05	0.010924717	4.30E-05	0.037700391
ENSG00000132676	DAP3	Up (both)	0.007158921	0.100636735	0.854260865	0.005713452	6.05E-05	0.037098616	4.276797886	1.90E-05	0.010924717	7.92E-05	0.040123967
ENSG00000057608	GDI2	Up (both)	0.008729649	0.065359847	0.854260865	0.00686385	0.000107611	0.044605318	4.264430084	2.00E-05	0.010924717	9.05E-05	0.040123967
ENSG00000140538	NTRK3	Down (both)	-0.015562972	0.107681146	0.854260865	-0.007528697	6.36E-05	0.037098616	-4.24948645	2.14E-05	0.010924717	8.83E-05	0.040123967
ENSG00000152767	FARP1	Down (both)	-0.009365636	0.017559969	0.854260865	-0.005718634	0.000423424	0.0677164	-4.246597307	2.17E-05	0.010924717	9.52E-05	0.040123967
ENSG00000188690	UROS	Up (both)	0.008002989	0.231085459	0.863881032	0.009521538	2.26E-05	0.027536614	4.237116447	2.26E-05	0.010924717	6.89E-05	0.040123967
ENSG00000112406	HECA	Up (both)	0.012347611	0.024627404	0.854260865	0.00714248	0.000339126	0.061081138	4.229569365	2.34E-05	0.010924717	0.00010601	0.040123967
ENSG00000168374	ARF4	Up (both)	0.006460066	0.470603515	0.919930095	0.008147348	6.57E-06	0.018407723	4.218107824	2.46E-05	0.010995199	4.23E-05	0.037700391
ENSG00000100362	PVALB	Up (both)	0.034359599	0.011323163	0.854260865	0.016380952	0.00074892	0.076375363	4.197952826	2.69E-05	0.011519841	0.000107509	0.040123967
ENSG00000159200	RCAN1	Up (both)	0.00753019	0.137324909	0.862039346	0.00897987	6.30E-05	0.037098616	4.187223304	2.82E-05	0.011527004	0.000109447	0.040123967
ENSG00000157600	TMEM164	Down (both)	-0.006456249	0.124799834	0.862039346	-0.007865455	7.71E-05	0.040023258	-4.171791646	3.02E-05	0.011527004	0.000120813	0.041338115
ENSG00000006007	GDE1	Up (both)	0.019441138	0.07578227	0.854260865	0.006069647	0.000143818	0.046035948	4.168604375	3.06E-05	0.011527004	0.000135438	0.043140966
ENSG00000137996	RTCA	Up (both)	0.014757347	0.076801324	0.854260865	0.007216101	0.000145619	0.046035948	4.162759943	3.14E-05	0.011527004	0.00013869	0.043140966
ENSG00000166971	AKTIP	Up (both)	0.007732088	0.060869564	0.854260865	0.005819996	0.000197299	0.054012276	4.152924534	3.28E-05	0.011619025	0.000148075	0.043428273
ENSG00000023734	STRAP	Up (both)	0.00722104	0.192244413	0.863881032	0.007411955	5.31E-05	0.037098616	4.126212739	3.69E-05	0.012157336	0.000127527	0.042227846
ENSG00000120837	NFYB	Up (both)	0.009975446	0.020885519	0.854260865	0.007308384	0.000625194	0.073046637	4.123598832	3.73E-05	0.012157336	0.000159904	0.043965825
ENSG00000112339	HBS1L	Up (both)	0.013693722	0.105998723	0.854260865	0.007992549	0.00012193	0.046035948	4.119927588	3.79E-05	0.012157336	0.000158407	0.043965825
ENSG00000187109	NAP1L1	Up (both)	0.010820642	0.027981907	0.854260865	0.006652622	0.000600345	0.073046637	4.074096186	4.62E-05	0.01363355	0.000201488	0.048099432
ENSG00000145194	ECE2	Down (both)	-0.004303174	0.186567895	0.863881032	-0.010430967	7.20E-05	0.039235013	-4.073758075	4.63E-05	0.01363355	0.000164082	0.043965825
ENSG00000134440	NARS1	Up (both)	0.008622555	0.054563059	0.854260865	0.006185872	0.000343815	0.061081138	4.056474565	4.98E-05	0.01363355	0.000222935	0.04875244
ENSG00000138686	BBS7	Up (both)	0.015331128	0.001490496	0.854260865	0.006180916	0.005072657	0.12808865	4.050504018	5.11E-05	0.01363355	9.67E-05	0.040123967
ENSG00000198648	STK39	Up (both)	0.006523057	0.218864973	0.863881032	0.008246666	6.42E-05	0.037098616	4.049066096	5.14E-05	0.01363355	0.00017111	0.043965825
ENSG00000106105	GARS1	Up (both)	0.011090218	0.043194912	0.854260865	0.0076829	0.000454344	0.068277622	4.045910194	5.21E-05	0.01363355	0.000232338	0.04875244
ENSG00000120705	ETF1	Up (both)	0.012684096	0.00703057	0.854260865	0.004853423	0.002002161	0.095903493	4.043661521	5.26E-05	0.01363355	0.000171323	0.043965825
ENSG00000173692	PSMD1	Up (both)	0.017589052	0.015031909	0.854260865	0.005878914	0.00115676	0.083113196	4.04142951	5.31E-05	0.01363355	0.000207959	0.04851593
ENSG00000135932	CAB39	Up (both)	0.018987553	0.022446918	0.854260865	0.007350877	0.000881667	0.078808179	4.028648076	5.61E-05	0.013953654	0.00023413	0.04875244
ENSG00000117505	DR1	Up (both)	0.00886817	0.120121	0.85955563	0.006965688	0.000164276	0.049936819	4.024516883	5.71E-05	0.013953654	0.000233505	0.04875244
ENSG00000146731	CCT6A	Up (both)	0.009831286	0.16349222	0.863881032	0.007036933	0.000127435	0.046035948	3.993950463	6.50E-05	0.015150573	0.000245408	0.04875244
ENSG00000069849	ATP1B3	Up (both)	0.012511462	0.015187814	0.854260865	0.006802609	0.001471719	0.089820297	3.980568222	6.88E-05	0.015150573	0.000261713	0.049394001
ENSG00000144230	GPR17	Down (both)	-0.034488833	0.001230618	0.854260865	-0.016294733	0.007309068	0.148243867	-3.977162043	6.97E-05	0.015150573	0.000113503	0.040176026
ENSG00000115827	DCAF17	Up (both)	0.008875896	0.015538968	0.854260865	0.00589776	0.001503854	0.090495468	3.97088531	7.16E-05	0.015150573	0.000272571	0.049394001
ENSG00000028277	POU2F2	Down (both)	-0.006102256	0.229587735	0.863881032	-0.010989442	8.97E-05	0.042966293	-3.966323622	7.30E-05	0.015150573	0.000242814	0.04875244
ENSG00000121310	ECHDC2	Down (both)	-0.005314587	0.282454324	0.875111048	-0.011854034	6.56E-05	0.037098616	-3.963699165	7.38E-05	0.015150573	0.000220534	0.04875244
ENSG00000174780	SRP72	Up (both)	0.013045481	0.011413408	0.854260865	0.005446862	0.001986637	0.095449139	3.958945101	7.53E-05	0.015152254	0.00026516	0.049394001
ENSG00000175203	DCTN2	Up (both)	0.01068502	0.007833872	0.854260865	0.006071873	0.002798809	0.105396629	3.938716138	8.19E-05	0.015600928	0.000257139	0.049394001
ENSG00000102401	ARMCX3	Up (both)	0.007516108	0.423905856	0.910786998	0.008082686	3.79E-05	0.031670938	3.929116126	8.53E-05	0.015600928	0.000193343	0.047253873
ENSG00000085832	EPS15	Up (both)	0.0072359	0.299755615	0.879254151	0.007670772	7.85E-05	0.040023258	3.907567238	9.32E-05	0.015600928	0.000274277	0.049394001
ENSG00000114021	NIT2	Up (both)	0.017713599	0.002911152	0.854260865	0.005163742	0.008313565	0.155311233	3.806888171	0.000140726	0.017718199	0.000281447	0.049811343
