# Supplementary material for: Molecular Signatures of Early-Onset Bipolar Disorder and Schizophrenia: Transcriptomic and Machine-Learning Insights into Calcium and cAMP Signaling, Including Sex-Specific Patterns
Source: Int J Mol Sci. 2025 Dec 16;26(24):12109. doi: 10.3390/ijms262412109 (PMC12732934; doi:10.3390/ijms262412109)
Supplement: Supplementary file 1 [file ijms-26-12109-s001.zip › TableS2.List_1_DAVIDFunctionalAnnotationTable.csv]

Gene Name	Category	Terms
aldehyde dehydrogenase 1 family member A2(ALDH1A2)	KEGG_PATHWAY	Retinol metabolism
aldehyde dehydrogenase 1 family member A2(ALDH1A2)	KEGG_PATHWAY	Metabolic pathways
aldehyde dehydrogenase 8 family member A1(ALDH8A1)	KEGG_PATHWAY	Tryptophan metabolism
aldehyde dehydrogenase 8 family member A1(ALDH8A1)	KEGG_PATHWAY	Metabolic pathways
CHRNA7 (exons 5-10) and FAM7A (exons A-E) fusion(CHRFAM7A)	KEGG_PATHWAY	Calcium signaling pathway
CHRNA7 (exons 5-10) and FAM7A (exons A-E) fusion(CHRFAM7A)	KEGG_PATHWAY	Neuroactive ligand-receptor interaction
CHRNA7 (exons 5-10) and FAM7A (exons A-E) fusion(CHRFAM7A)	KEGG_PATHWAY	Cholinergic synapse
CHRNA7 (exons 5-10) and FAM7A (exons A-E) fusion(CHRFAM7A)	KEGG_PATHWAY	Alzheimer disease
CHRNA7 (exons 5-10) and FAM7A (exons A-E) fusion(CHRFAM7A)	KEGG_PATHWAY	Pathways of neurodegeneration - multiple diseases
CHRNA7 (exons 5-10) and FAM7A (exons A-E) fusion(CHRFAM7A)	KEGG_PATHWAY	Nicotine addiction
CHRNA7 (exons 5-10) and FAM7A (exons A-E) fusion(CHRFAM7A)	KEGG_PATHWAY	Chemical carcinogenesis - receptor activation
cytochrome c oxidase assembly factor heme A:farnesyltransferase COX10(COX10)	KEGG_PATHWAY	Oxidative phosphorylation
cytochrome c oxidase assembly factor heme A:farnesyltransferase COX10(COX10)	KEGG_PATHWAY	Porphyrin metabolism
cytochrome c oxidase assembly factor heme A:farnesyltransferase COX10(COX10)	KEGG_PATHWAY	Metabolic pathways
cytochrome c oxidase assembly factor heme A:farnesyltransferase COX10(COX10)	KEGG_PATHWAY	Biosynthesis of cofactors
cytochrome c oxidase assembly factor heme A:farnesyltransferase COX10(COX10)	KEGG_PATHWAY	Thermogenesis
epithelial cell adhesion molecule(EPCAM)	KEGG_PATHWAY	Virion - Hepatitis viruses
flavin containing dimethylaniline monoxygenase 2(FMO2)	KEGG_PATHWAY	Taurine and hypotaurine metabolism
flavin containing dimethylaniline monoxygenase 2(FMO2)	KEGG_PATHWAY	Drug metabolism - cytochrome P450
flavin containing dimethylaniline monoxygenase 2(FMO2)	KEGG_PATHWAY	Metabolic pathways
hemoglobin subunit alpha 1(HBA1)	KEGG_PATHWAY	African trypanosomiasis
hemoglobin subunit alpha 1(HBA1)	KEGG_PATHWAY	Malaria
hexosaminidase subunit beta(HEXB)	KEGG_PATHWAY	Other glycan degradation
hexosaminidase subunit beta(HEXB)	KEGG_PATHWAY	Various types of N-glycan biosynthesis
hexosaminidase subunit beta(HEXB)	KEGG_PATHWAY	Amino sugar and nucleotide sugar metabolism
hexosaminidase subunit beta(HEXB)	KEGG_PATHWAY	Glycosaminoglycan degradation
hexosaminidase subunit beta(HEXB)	KEGG_PATHWAY	Sphingolipid metabolism
hexosaminidase subunit beta(HEXB)	KEGG_PATHWAY	Glycosphingolipid biosynthesis - globo and isoglobo series
hexosaminidase subunit beta(HEXB)	KEGG_PATHWAY	Glycosphingolipid biosynthesis - ganglio series
hexosaminidase subunit beta(HEXB)	KEGG_PATHWAY	Metabolic pathways
hexosaminidase subunit beta(HEXB)	KEGG_PATHWAY	Lysosome
IQ motif containing GTPase activating protein 3(IQGAP3)	KEGG_PATHWAY	Regulation of actin cytoskeleton
matrix metallopeptidase 2(MMP2)	KEGG_PATHWAY	Endocrine resistance
matrix metallopeptidase 2(MMP2)	KEGG_PATHWAY	Leukocyte transendothelial migration
matrix metallopeptidase 2(MMP2)	KEGG_PATHWAY	GnRH signaling pathway
matrix metallopeptidase 2(MMP2)	KEGG_PATHWAY	Estrogen signaling pathway
matrix metallopeptidase 2(MMP2)	KEGG_PATHWAY	Relaxin signaling pathway
matrix metallopeptidase 2(MMP2)	KEGG_PATHWAY	AGE-RAGE signaling pathway in diabetic complications
matrix metallopeptidase 2(MMP2)	KEGG_PATHWAY	Pathways in cancer
matrix metallopeptidase 2(MMP2)	KEGG_PATHWAY	Proteoglycans in cancer
matrix metallopeptidase 2(MMP2)	KEGG_PATHWAY	Bladder cancer
matrix metallopeptidase 2(MMP2)	KEGG_PATHWAY	Diabetic cardiomyopathy
matrix metallopeptidase 2(MMP2)	KEGG_PATHWAY	Fluid shear stress and atherosclerosis
minichromosome maintenance complex component 3(MCM3)	KEGG_PATHWAY	DNA replication
minichromosome maintenance complex component 3(MCM3)	KEGG_PATHWAY	Cell cycle
nephronectin(NPNT)	KEGG_PATHWAY	ECM-receptor interaction
RAB guanine nucleotide exchange factor 1(RABGEF1)	KEGG_PATHWAY	Mitophagy - animal
RecQ mediated genome instability 2(RMI2)	KEGG_PATHWAY	Fanconi anemia pathway
Sin3A associated protein 30(SAP30)	KEGG_PATHWAY	Epstein-Barr virus infection
uridine phosphorylase 2(UPP2)	KEGG_PATHWAY	Pyrimidine metabolism
uridine phosphorylase 2(UPP2)	KEGG_PATHWAY	Drug metabolism - other enzymes
uridine phosphorylase 2(UPP2)	KEGG_PATHWAY	Metabolic pathways
uridine phosphorylase 2(UPP2)	KEGG_PATHWAY	Nucleotide metabolism
