# Supplementary material for: Molecular Signatures of Early-Onset Bipolar Disorder and Schizophrenia: Transcriptomic and Machine-Learning Insights into Calcium and cAMP Signaling, Including Sex-Specific Patterns
Source: Int J Mol Sci. 2025 Dec 16;26(24):12109. doi: 10.3390/ijms262412109 (PMC12732934; doi:10.3390/ijms262412109)
Supplement: Supplementary file 1 [file ijms-26-12109-s001.zip › TableS3.Different-Gene-Expression-Table-Results.csv]

ProbeID	logFC	AveExpr	t	P.Value	adj.P.Val	B	FDR	SYMBOL	GENENAME	ENTREZID
213798_s_at	0.02014319	9.318307214	4.596415441	3.74E-05	0.804955859	1.006637458	0.804955859	CAP1	cyclase associated actin cytoskeleton regulatory protein 1	10487
204348_s_at	-0.026440916	7.963079889	-4.390602878	7.22E-05	0.804955859	0.362481124	0.804955859	AK4	adenylate kinase 4	205
210791_s_at	0.016087287	7.197825089	4.046350192	0.000211954	0.854260865	-0.684736678	0.854260865	ARHGAP32	Rho GTPase activating protein 32	9743
218823_s_at	0.021595107	4.7711355	3.930045981	0.000302982	0.854260865	-1.030550598	0.854260865	KCTD9	potassium channel tetramerization domain containing 9	54793
218315_s_at	0.015337957	7.784305582	3.839860189	0.000398632	0.854260865	-1.295424857	0.854260865	CDK5RAP1	CDK5 regulatory subunit associated protein 1	51654
209600_s_at	-0.017920088	4.650394908	-3.763723418	0.000501562	0.854260865	-1.51668859	0.854260865	ACOX1	acyl-CoA oxidase 1	51
222268_x_at	-0.015648111	5.26059401	-3.722536546	0.000567482	0.854260865	-1.635453249	0.854260865	MUC5B	mucin 5B, oligomeric mucus/gel-forming	727897
204642_at	-0.021451279	6.163104857	-3.675118243	0.000654015	0.854260865	-1.771673964	0.854260865	S1PR1	sphingosine-1-phosphate receptor 1	1901
206543_at	0.009321595	3.701777578	3.66570759	0.000672281	0.854260865	-1.79821777	0.854260865	SMARCA2	SWI/SNF related, matrix associated, actin dependent regulator of chromatin, subfamily a, member 2	6595
219384_s_at	0.012722192	5.570188395	3.627047549	0.000753963	0.854260865	-1.908194817	0.854260865	ADAT1	adenosine deaminase tRNA specific 1	23536
208403_x_at	0.014632417	6.581756336	3.589061562	0.000843458	0.854260865	-2.015649676	0.854260865	MAX	MYC associated factor X	4149
200956_s_at	0.017604967	6.482162888	3.558991676	0.000921445	0.854260865	-2.100278799	0.854260865	SSRP1	structure specific recognition protein 1	6749
201983_s_at	-0.039830997	7.006598783	-3.550922641	0.000945971	0.854260865	-2.124758697	0.854260865	EGFR	epidermal growth factor receptor	1956
220083_x_at	0.015754123	4.2071183	3.539111243	0.000976752	0.854260865	-2.15601757	0.854260865	UCHL5	ubiquitin C-terminal hydrolase L5	51377
203554_x_at	0.018157425	7.395644452	3.523417371	0.001022645	0.854260865	-2.199897433	0.854260865	PTTG1	PTTG1 regulator of sister chromatid separation, securin	9232
207227_x_at	0.018420875	7.451200319	3.519850215	0.001033361	0.854260865	-2.209856164	0.854260865	RFPL2	ret finger protein like 2	10739
217763_s_at	-0.026881558	9.090244427	-3.475313197	0.001179387	0.854260865	-2.335414048	0.854260865	RAB31	RAB31, member RAS oncogene family	11031
205223_at	0.01314748	7.026099111	3.46519698	0.001211599	0.854260865	-2.361733599	0.854260865	DEPDC5	DEP domain containing 5, GATOR1 subcomplex subunit	9681
220494_s_at	0.029296844	6.101565873	3.463027358	0.001222176	0.854260865	-2.36940508	0.854260865	NA	NA	NA
206190_at	-0.034488833	5.45090981	-3.460652015	0.001230618	0.854260865	-2.375969101	0.854260865	GPR17	G protein-coupled receptor 17	2840
211581_x_at	-0.014762384	7.087812058	-3.410707057	0.001418331	0.854260865	-2.511820088	0.854260865	LST1	leukocyte specific transcript 1	7940
209953_s_at	0.020967525	7.828741723	3.406707866	0.00143666	0.854260865	-2.523692323	0.854260865	CDC37	cell division cycle 37, HSP90 cochaperone	11140
207615_s_at	-0.010573135	5.720446879	-3.405478916	0.001439847	0.854260865	-2.526148954	0.854260865	GAS8-AS1	GAS8 antisense RNA 1	750
213169_at	-0.014541485	7.075480444	-3.404409174	0.001444288	0.854260865	-2.529079258	0.854260865	SEMA5A	semaphorin 5A	9037
203448_s_at	-0.025491626	6.113832249	-3.404312256	0.001447978	0.854260865	-2.530908575	0.854260865	TERF1	telomeric repeat binding factor 1	7013
219688_at	0.015331128	4.370997377	3.393460388	0.001490496	0.854260865	-2.559040376	0.854260865	BBS7	Bardet-Biedl syndrome 7	55212
213906_at	0.019545054	4.294308943	3.39014193	0.001504777	0.854260865	-2.568110266	0.854260865	MYBL1	MYB proto-oncogene like 1	4603
208744_x_at	0.037429783	8.415297129	3.384525164	0.001532662	0.854260865	-2.584979239	0.854260865	HSPH1	heat shock protein family H (Hsp110) member 1	10808
208433_s_at	-0.01622033	6.873652572	-3.383012334	0.001535902	0.854260865	-2.587579265	0.854260865	LRP8	LDL receptor related protein 8	7804
211212_s_at	0.011717137	3.908213656	3.375257137	0.001570454	0.854260865	-2.608729632	0.854260865	ORC5	origin recognition complex subunit 5	5001
213346_at	0.013052815	5.942606726	3.364189057	0.001621051	0.854260865	-2.638866178	0.854260865	TEX30	testis expressed 30	93081
201252_at	0.01281833	7.316823936	3.362699142	0.00162798	0.854260865	-2.642918564	0.854260865	PSMC4	proteasome 26S subunit, ATPase 4	5704
207056_s_at	0.017786968	5.341233542	3.339529325	0.001739422	0.854260865	-2.705802415	0.854260865	SLC4A8	solute carrier family 4 member 8	9498
201416_at	0.016056994	4.336137737	3.312673448	0.001877673	0.854260865	-2.778369899	0.854260865	SOX4	SRY-box transcription factor 4	6659
205542_at	0.013219971	4.926479524	3.282023292	0.002048209	0.854260865	-2.860764308	0.854260865	STEAP1	STEAP family member 1	26872
218886_at	-0.011866046	4.831712679	-3.279688139	0.002061788	0.854260865	-2.867022949	0.854260865	PAK1IP1	PAK1 interacting protein 1	55003
204452_s_at	-0.011341869	4.828803153	-3.277729438	0.002073243	0.854260865	-2.872270567	0.854260865	FZD1	frizzled class receptor 1	8321
213173_at	-0.008417587	4.341789246	-3.272719165	0.002102821	0.854260865	-2.885685187	0.854260865	PCNX1	pecanex 1	22990
202386_s_at	0.021437729	8.360331445	3.263438902	0.002162966	0.854260865	-2.911826563	0.854260865	MARF1	meiosis regulator and mRNA stability factor 1	9665
211060_x_at	0.014588072	8.257073772	3.259606145	0.002182141	0.854260865	-2.920735821	0.854260865	GPAA1	glycosylphosphatidylinositol anchor attachment 1	8733
221245_s_at	0.014414416	4.265041281	3.258578384	0.002188476	0.854260865	-2.923479404	0.854260865	FZD5	frizzled class receptor 5	7855
206668_s_at	0.033903081	5.883629701	3.257137605	0.002201735	0.854260865	-2.928641393	0.854260865	SCAMP1	secretory carrier membrane protein 1	9522
221006_s_at	-0.020066304	8.016190081	-3.253424584	0.002223201	0.854260865	-2.938035899	0.854260865	SNX27	sorting nexin 27	81609
216396_s_at	0.017523398	7.807888502	3.248551257	0.002251207	0.854260865	-2.950219127	0.854260865	EI24	EI24 autophagy associated transmembrane protein	9538
209042_s_at	0.018402292	7.757630366	3.24822012	0.002253307	0.854260865	-2.951101331	0.854260865	UBE2G2	ubiquitin conjugating enzyme E2 G2	7327
204434_at	0.014431375	8.124434421	3.245394687	0.002271305	0.854260865	-2.958626546	0.854260865	SPATA2	spermatogenesis associated 2	9825
218210_at	0.015028567	8.305450477	3.240818056	0.002300747	0.854260865	-2.970807447	0.854260865	FN3KRP	fructosamine 3 kinase related protein	79672
218736_s_at	-0.011667941	4.546928649	-3.230757693	0.002366744	0.854260865	-2.997546808	0.854260865	PALMD	palmdelphin	54873
209257_s_at	0.018488017	4.641971693	3.225538213	0.002401686	0.854260865	-3.01139967	0.854260865	SMC3	structural maintenance of chromosomes 3	9126
203349_s_at	-0.024794558	8.612500086	-3.220199017	0.002442589	0.854260865	-3.02681489	0.854260865	ETV5	ETS variant transcription factor 5	2119
220750_s_at	0.010700142	6.44826342	3.202117052	0.002564585	0.854260865	-3.073392297	0.854260865	P3H1	prolyl 3-hydroxylase 1	64175
215975_x_at	-0.011385055	6.807444186	-3.179635488	0.00273074	0.854260865	-3.132636363	0.854260865	GK	glycerol kinase	2710
202626_s_at	-0.013939783	6.055955132	-3.169137724	0.002811764	0.854260865	-3.160211895	0.854260865	LYN	LYN proto-oncogene, Src family tyrosine kinase	4067
213273_at	-0.013814979	7.096070795	-3.167627026	0.00282361	0.854260865	-3.164175539	0.854260865	TENM4	teneurin transmembrane protein 4	26011
217974_at	-0.015909509	5.433411441	-3.160525228	0.002879929	0.854260865	-3.182792891	0.854260865	TM7SF3	transmembrane 7 superfamily member 3	51768
204839_at	0.011865331	7.370126569	3.160220218	0.002882372	0.854260865	-3.183591891	0.854260865	POP5	POP5 homolog, ribonuclease P/MRP subunit	51367
216695_s_at	0.009927269	4.034229707	3.157538436	0.002903931	0.854260865	-3.19061499	0.854260865	TNKS	tankyrase	8658
218557_at	0.017713599	6.95931463	3.156644437	0.002911152	0.854260865	-3.192955384	0.854260865	NIT2	nitrilase family member 2	56954
210739_x_at	-0.016672326	6.909957272	-3.152923216	0.002941391	0.854260865	-3.202692701	0.854260865	SLC4A4	solute carrier family 4 member 4	8671
202553_s_at	-0.012734754	8.012515438	-3.151049378	0.00295673	0.854260865	-3.207593255	0.854260865	SYF2	SYF2 pre-mRNA splicing factor	25949
217779_s_at	-0.014279983	8.541563743	-3.146389934	0.002995199	0.854260865	-3.219770979	0.854260865	PNRC2	proline rich nuclear receptor coactivator 2	55629
208029_s_at	0.024186188	8.194607548	3.125397723	0.00317996	0.854260865	-3.275612401	0.854260865	LAPTM4B	lysosomal protein transmembrane 4 beta	55353
210250_x_at	0.016921729	6.751181651	3.123584049	0.003190401	0.854260865	-3.279212371	0.854260865	ADSL	adenylosuccinate lyase	158
208927_at	-0.014858292	6.863661505	-3.122715258	0.00319807	0.854260865	-3.281471417	0.854260865	SPOP	speckle type BTB/POZ protein	8405
208089_s_at	-0.009131107	4.099529034	-3.114775047	0.003268964	0.854260865	-3.302099319	0.854260865	TDRD3	tudor domain containing 3	81550
203098_at	0.015239175	7.300470752	3.10301676	0.003376675	0.854260865	-3.332585218	0.854260865	CDYL	chromodomain Y like	9425
212103_at	0.018790593	6.965069163	3.099366482	0.003413092	0.854260865	-3.342466402	0.854260865	KPNA6	karyopherin subunit alpha 6	23633
208793_x_at	0.020327781	6.729753457	3.084889886	0.003555207	0.854260865	-3.380499553	0.854260865	SMARCA4	SWI/SNF related, matrix associated, actin dependent regulator of chromatin, subfamily a, member 4	6597
208065_at	0.011649522	3.964299816	3.079063052	0.003606527	0.854260865	-3.394463697	0.854260865	ST8SIA3	ST8 alpha-N-acetyl-neuraminide alpha-2,8-sialyltransferase 3	51046
214599_at	-0.011929042	5.52088197	-3.076761179	0.003629374	0.854260865	-3.400393917	0.854260865	IVL	involucrin	3713
221690_s_at	0.017661343	5.596346593	3.065854229	0.003739494	0.854260865	-3.428454458	0.854260865	NLRP2	NLR family pyrin domain containing 2	55655
200042_at	0.015203947	8.307378584	3.062639024	0.003772551	0.854260865	-3.436714096	0.854260865	RTCB	RNA 2',3'-cyclic phosphate and 5'-OH ligase	51493
206197_at	0.01916932	7.411818331	3.058468249	0.003820746	0.854260865	-3.448232254	0.854260865	NME5	NME/NM23 family member 5	8382
202766_s_at	0.01389972	6.217006932	3.05301609	0.003873137	0.854260865	-3.461401479	0.854260865	FBN1	fibrillin 1	2200
221072_at	-0.011075574	5.481861051	-3.052013292	0.003883763	0.854260865	-3.463971255	0.854260865	GSN-AS1	GSN antisense RNA 1	57000
201173_x_at	0.008858123	9.293284357	3.051070542	0.003893778	0.854260865	-3.466386656	0.854260865	NUDC	nuclear distribution C, dynein complex regulator	10726
201678_s_at	0.013730835	7.097952857	3.041442846	0.003997449	0.854260865	-3.491026047	0.854260865	HMCES	5-hydroxymethylcytosine binding, ES cell specific	56941
215225_s_at	-0.019996878	5.496341681	-3.038148023	0.004039919	0.854260865	-3.500442777	0.854260865	GPR17	G protein-coupled receptor 17	2840
215310_at	-0.015625743	5.658325095	-3.03217612	0.004099678	0.854260865	-3.514694113	0.854260865	APC	APC regulator of WNT signaling pathway	324
209432_s_at	0.012387694	8.037130971	3.027486381	0.004152345	0.854260865	-3.526654313	0.854260865	CREB3	cAMP responsive element binding protein 3	10488
214059_at	-0.00767084	5.01220307	-3.026114059	0.004167877	0.854260865	-3.530151864	0.854260865	IFI44	interferon induced protein 44	10561
209537_at	0.02336473	8.932793	3.025483089	0.004181572	0.854260865	-3.532738862	0.854260865	EXTL2	exostosin like glycosyltransferase 2	2135
205330_at	-0.015594568	6.29609795	-3.017788004	0.004263283	0.854260865	-3.55134988	0.854260865	MN1	MN1 proto-oncogene, transcriptional regulator	4330
210574_s_at	0.01335404	8.705884218	3.009320553	0.004362408	0.854260865	-3.572868913	0.854260865	NUDC	nuclear distribution C, dynein complex regulator	10726
221419_s_at	-0.015205452	7.964321838	-2.997875693	0.004499828	0.854260865	-3.601891977	0.854260865	NA	NA	NA
200630_x_at	-0.015636967	10.11116999	-2.995606938	0.004527546	0.854260865	-3.607636735	0.854260865	SET	SET nuclear proto-oncogene	6418
205830_at	0.016096192	3.960466365	2.995584401	0.004527823	0.854260865	-3.607693787	0.854260865	CLGN	calmegin	1047
201578_at	-0.020214036	7.644796518	-2.995295009	0.004538241	0.854260865	-3.609366084	0.854260865	PODXL	podocalyxin like	5420
214526_x_at	0.010990158	7.524575182	2.988053622	0.004620988	0.854260865	-3.626742099	0.854260865	PMS2P1	PMS1 homolog 2, mismatch repair system component pseudogene 1	5379
212629_s_at	-0.024016054	6.626206185	-2.97992872	0.004730561	0.854260865	-3.648177899	0.854260865	PKN2	protein kinase N2	5586
207772_s_at	0.023605292	6.425476757	2.977349264	0.004763584	0.854260865	-3.654680189	0.854260865	PRMT8	protein arginine methyltransferase 8	56341
213556_at	-0.009588207	5.453121073	-2.973779895	0.00480252	0.854260865	-3.66275956	0.854260865	PINLYP	phospholipase A2 inhibitor and LY6/PLAUR domain containing	390940
210041_s_at	0.009464958	4.655936384	2.969387688	0.00485971	0.854260865	-3.673819744	0.854260865	PGM3	phosphoglucomutase 3	5238
214091_s_at	0.022383262	7.78033505	2.969732071	0.004862366	0.854260865	-3.673859996	0.854260865	GPX3	glutathione peroxidase 3	2878
203605_at	0.015201145	7.813656275	2.963561747	0.004936552	0.854260865	-3.688473626	0.854260865	SRP54	signal recognition particle 54	6729
212387_at	-0.019061134	9.047507108	-2.963728789	0.004941566	0.854260865	-3.688953232	0.854260865	TCF4	transcription factor 4	6925
201920_at	0.015180947	8.315850973	2.961423571	0.004965038	0.854260865	-3.69384697	0.854260865	SLC20A1	solute carrier family 20 member 1	6574
64064_at	-0.008949781	7.560667686	-2.957997351	0.005011005	0.854260865	-3.702451888	0.854260865	GIMAP5	GTPase, IMAP family member 5	55340
213779_at	-0.010687985	7.174904531	-2.954532969	0.005057888	0.854260865	-3.711145947	0.854260865	EMID1	EMI domain containing 1	129080
212808_at	0.011674855	5.328854471	2.953790574	0.005067988	0.854260865	-3.713008149	0.854260865	NFATC2IP	nuclear factor of activated T cells 2 interacting protein	84901
210869_s_at	0.015920147	5.985154978	2.948835712	0.005135882	0.854260865	-3.725428846	0.854260865	MCAM	melanoma cell adhesion molecule	4162
204170_s_at	0.017685535	4.608524381	2.948000325	0.005149914	0.854260865	-3.727818427	0.854260865	CKS2	CDC28 protein kinase regulatory subunit 2	1164
205378_s_at	0.015697617	6.007238387	2.942198369	0.005228164	0.854260865	-3.742045441	0.854260865	ACHE	acetylcholinesterase (Yt blood group)	43
218770_s_at	-0.010454895	6.645554842	-2.94178847	0.005233914	0.854260865	-3.743070809	0.854260865	TMEM39B	transmembrane protein 39B	55116
215346_at	-0.010011793	6.158491307	-2.938261631	0.005283629	0.854260865	-3.751889309	0.854260865	CD40	CD40 molecule	958
214756_x_at	0.011030772	7.877936154	2.937996516	0.005287383	0.854260865	-3.752551919	0.854260865	PMS2P1	PMS1 homolog 2, mismatch repair system component pseudogene 1	5379
217179_x_at	-0.010685462	6.568295001	-2.934761854	0.005333398	0.854260865	-3.760633185	0.854260865	NA	NA	NA
218364_at	0.013392621	7.558453723	2.934378145	0.005338881	0.854260865	-3.761591425	0.854260865	LRRFIP2	LRR binding FLII interacting protein 2	9209
215412_x_at	0.009430532	4.811841753	2.931089083	0.005386098	0.854260865	-3.769801805	0.854260865	PMS2P1	PMS1 homolog 2, mismatch repair system component pseudogene 1	5379
202834_at	-0.02797038	9.47597099	-2.921597351	0.005532292	0.854260865	-3.794308748	0.854260865	AGT	angiotensinogen	183
215809_at	-0.009262733	6.918976811	-2.914859301	0.005624855	0.854260865	-3.810225603	0.854260865	CYP2D7	cytochrome P450 family 2 subfamily D member 7 (gene/pseudogene)	1564
219223_at	-0.010625854	7.093126946	-2.910118707	0.005696437	0.854260865	-3.822004726	0.854260865	CACFD1	calcium channel flower domain containing 1	11094
204121_at	0.016659395	5.200538611	2.905044897	0.005773992	0.854260865	-3.834597549	0.854260865	GADD45G	growth arrest and DNA damage inducible gamma	10912
213808_at	0.027513745	7.056519812	2.902479061	0.005821558	0.854260865	-3.841784689	0.854260865	ADAM23	ADAM metallopeptidase domain 23	8745
219572_at	0.025991111	8.569606573	2.900775246	0.00584801	0.854260865	-3.846005584	0.854260865	CADPS2	calcium dependent secretion activator 2	93664
215023_s_at	0.01494721	5.645667602	2.899619521	0.00585801	0.854260865	-3.848046593	0.854260865	PEX1	peroxisomal biogenesis factor 1	5189
209382_at	0.013934229	5.658405051	2.894294531	0.005941581	0.854260865	-3.861230338	0.854260865	POLR3C	RNA polymerase III subunit C	10623
221134_at	0.010948902	6.468030987	2.893516265	0.005953888	0.854260865	-3.86315582	0.854260865	ANGPT4	angiopoietin 4	51378
214500_at	0.022119418	5.975602559	2.893443455	0.005963126	0.854260865	-3.864149769	0.854260865	MACROH2A1	macroH2A.1 histone	9555
208738_x_at	-0.009972914	9.835327767	-2.891210557	0.005990488	0.854260865	-3.868858253	0.854260865	SUMO2	small ubiquitin like modifier 2	6613
202519_at	0.018143801	6.098132431	2.890877728	0.006002228	0.854260865	-3.870324375	0.854260865	MLXIP	MLX interacting protein	22877
221236_s_at	0.018748711	9.692427976	2.888294744	0.006045224	0.854260865	-3.876872951	0.854260865	STMN4	stathmin 4	81551
214869_x_at	0.010994262	6.421799022	2.8862735	0.006069565	0.854260865	-3.881058167	0.854260865	GAPVD1	GTPase activating protein and VPS9 domains 1	26130
215128_at	0.011628761	7.234593994	2.886025312	0.006073565	0.854260865	-3.881671089	0.854260865	NA	NA	NA
208733_at	0.016808561	4.754691265	2.883727154	0.006111789	0.854260865	-3.88744864	0.854260865	RAB2A	RAB2A, member RAS oncogene family	5862
201555_at	0.010067319	6.811476652	2.882882688	0.006124438	0.854260865	-3.889429011	0.854260865	MCM3	minichromosome maintenance complex component 3	4172
207100_s_at	0.030434716	7.680366735	2.881730492	0.006151422	0.854260865	-3.893071974	0.854260865	VAMP1	vesicle associated membrane protein 1	6843
202466_at	0.012757439	8.15492911	2.879751437	0.00617552	0.854260865	-3.897153177	0.854260865	TENT4A	terminal nucleotidyltransferase 4A	11044
214473_x_at	0.012448248	6.608200784	2.874000297	0.006270379	0.854260865	-3.911325273	0.854260865	PMS2P3	PMS1 homolog 2, mismatch repair system component pseudogene 3	5387
221543_s_at	-0.020139598	5.654350479	-2.872961507	0.006296002	0.854260865	-3.914672902	0.854260865	ERLIN2	ER lipid raft associated 2	11160
218551_at	-0.010723283	7.462641723	-2.866786134	0.006391288	0.854260865	-3.92907543	0.854260865	MIIP	migration and invasion inhibitory protein	60672
218177_at	0.014692349	7.314215653	2.864947676	0.006422446	0.854260865	-3.93359404	0.854260865	CHMP1B	charged multivesicular body protein 1B	57132
215900_at	0.008157393	4.26835859	2.864482941	0.006430344	0.854260865	-3.934735965	0.854260865	NA	NA	NA
218700_s_at	0.014462729	4.493035159	2.863225976	0.006451753	0.854260865	-3.937823894	0.854260865	RAB29	RAB29, member RAS oncogene family	8934
210231_x_at	-0.015495972	9.683109356	-2.861527446	0.006480788	0.854260865	-3.941995128	0.854260865	SET	SET nuclear proto-oncogene	6418
222196_at	0.008692542	3.43412372	2.858586217	0.006531353	0.854260865	-3.949214192	0.854260865	FAM239B	zinc finger protein 839 pseudogene	729162
214157_at	0.021725261	8.27537504	2.853275992	0.006632177	0.854260865	-3.963002255	0.854260865	GNAS	GNAS complex locus	2778
209119_x_at	-0.009478682	5.725399725	-2.85175309	0.006650248	0.854260865	-3.965966161	0.854260865	NR2F2	nuclear receptor subfamily 2 group F member 2	7026
215714_s_at	0.015017009	8.075000369	2.850215541	0.006677277	0.854260865	-3.969731822	0.854260865	SMARCA4	SWI/SNF related, matrix associated, actin dependent regulator of chromatin, subfamily a, member 4	6597
205258_at	-0.013547982	6.393500803	-2.847970746	0.006716922	0.854260865	-3.975227134	0.854260865	INHBB	inhibin subunit beta B	3625
209286_at	0.018476429	6.166502011	2.848152753	0.006722367	0.854260865	-3.975543116	0.854260865	CDC42EP3	CDC42 effector protein 3	10602
59644_at	0.00862143	4.040530256	2.846756489	0.006738459	0.854260865	-3.978198432	0.854260865	BMP2K	BMP2 inducible kinase	55589
208767_s_at	0.022394517	7.556808733	2.843832856	0.006799301	0.854260865	-3.986105585	0.854260865	LAPTM4B	lysosomal protein transmembrane 4 beta	55353
216870_x_at	-0.014684255	5.212666101	-2.842816118	0.006808789	0.854260865	-3.987834597	0.854260865	DLEU2	deleted in lymphocytic leukemia 2	8847
210656_at	0.00983687	3.686181706	2.842408443	0.006816104	0.854260865	-3.988831044	0.854260865	EED	embryonic ectoderm development	8726
202131_s_at	0.0132125	4.17022355	2.834959545	0.00695106	0.854260865	-4.007020572	0.854260865	RIOK3	RIO kinase 3	8780
218803_at	0.010347337	6.689769698	2.831502059	0.007014541	0.854260865	-4.015452327	0.854260865	CHFR	checkpoint with forkhead and ring finger domains	55743
201573_s_at	0.012684096	6.83776646	2.83063368	0.00703057	0.854260865	-4.01756893	0.854260865	ETF1	eukaryotic translation termination factor 1	2107
213326_at	0.029609762	9.547163596	2.825734273	0.007130606	0.854260865	-4.030238786	0.854260865	VAMP1	vesicle associated membrane protein 1	6843
203131_at	-0.029152765	6.971911185	-2.823660547	0.00716951	0.854260865	-4.035283217	0.854260865	PDGFRA	platelet derived growth factor receptor alpha	5156
203832_at	-0.011246008	7.258816437	-2.822066796	0.00719053	0.854260865	-4.038426132	0.854260865	SNRPF	small nuclear ribonucleoprotein polypeptide F	6636
221569_at	0.01464873	8.831373696	2.821534165	0.007200586	0.854260865	-4.039721459	0.854260865	AHI1	Abelson helper integration site 1	54806
204271_s_at	-0.015474276	6.746568515	-2.820545218	0.007219292	0.854260865	-4.04212607	0.854260865	EDNRB	endothelin receptor type B	1910
219143_s_at	0.011047312	5.906326504	2.814969308	0.007325607	0.854260865	-4.055672972	0.854260865	RPP25	ribonuclease P and MRP subunit p25	54913
217988_at	0.015777818	7.168688379	2.81208249	0.007381219	0.854260865	-4.062679363	0.854260865	CCNB1IP1	cyclin B1 interacting protein 1	57820
219126_at	-0.010431074	6.22464991	-2.810813386	0.007405791	0.854260865	-4.065757947	0.854260865	PHF10	PHD finger protein 10	55274
219779_at	-0.020061483	6.59099184	-2.810869187	0.007413873	0.854260865	-4.066342519	0.854260865	ZFHX4	zinc finger homeobox 4	79776
214595_at	-0.015697869	5.410082034	-2.809916871	0.007423194	0.854260865	-4.067932127	0.854260865	KCNG1	potassium voltage-gated channel modifier subfamily G member 1	3755
216019_x_at	-0.007089696	6.267447437	-2.803524742	0.007548387	0.854260865	-4.083420118	0.854260865	PHLDB1	pleckstrin homology like domain family B member 1	23187
216525_x_at	0.009879868	7.605445767	2.80339506	0.007550947	0.854260865	-4.083734083	0.854260865	PMS2P3	PMS1 homolog 2, mismatch repair system component pseudogene 3	5387
203337_x_at	0.030834704	7.532526313	2.800481932	0.007617974	0.854260865	-4.091492826	0.854260865	ITGB1BP1	integrin subunit beta 1 binding protein 1	9270
204768_s_at	0.016210341	6.267609867	2.79994239	0.007619787	0.854260865	-4.092118634	0.854260865	FEN1	flap structure-specific endonuclease 1	2237
207809_s_at	0.0174311	9.453739985	2.799705473	0.00763071	0.854260865	-4.093163079	0.854260865	ATP6AP1	ATPase H+ transporting accessory protein 1	537
221676_s_at	0.015680857	7.751398927	2.798526465	0.007647642	0.854260865	-4.095513856	0.854260865	CORO1C	coronin 1C	23603
208996_s_at	0.011731525	8.258150256	2.798350788	0.007651153	0.854260865	-4.095938648	0.854260865	POLR2C	RNA polymerase II subunit C	5432
209326_at	0.011812885	6.064499082	2.797904774	0.007660072	0.854260865	-4.097017044	0.854260865	SLC35A2	solute carrier family 35 member A2	7355
205748_s_at	0.011816777	6.228429779	2.797881241	0.007660543	0.854260865	-4.097073939	0.854260865	RNF126	ring finger protein 126	55658
204396_s_at	-0.014617369	5.841797513	-2.790663258	0.007806242	0.854260865	-4.114509286	0.854260865	GRK5	G protein-coupled receptor kinase 5	2869
201646_at	0.030332218	7.783592373	2.790917157	0.007810512	0.854260865	-4.114594804	0.854260865	SCARB2	scavenger receptor class B member 2	950
200932_s_at	0.01068502	10.06630538	2.789308597	0.007833872	0.854260865	-4.117778049	0.854260865	DCTN2	dynactin subunit 2	10540
203662_s_at	0.012184258	7.907103032	2.78831219	0.007854252	0.854260865	-4.120181653	0.854260865	TMOD1	tropomodulin 1	7111
215441_at	0.007453288	3.285462775	2.786475428	0.007891949	0.854260865	-4.124610855	0.854260865	NA	NA	NA
214747_at	0.010230591	5.22887175	2.785295814	0.007916248	0.854260865	-4.127454332	0.854260865	ZBED4	zinc finger BED-type containing 4	9889
219337_at	0.012496639	5.768242852	2.780159472	0.008022861	0.854260865	-4.139825809	0.854260865	C1orf159	chromosome 1 open reading frame 159	54991
208185_x_at	-0.014887145	5.471907169	-2.775970095	0.008110802	0.854260865	-4.149904654	0.854260865	NA	NA	NA
208276_at	-0.007901997	4.528376963	-2.775853582	0.008113261	0.854260865	-4.15018481	0.854260865	NA	NA	NA
201900_s_at	0.011559879	8.126552659	2.774530253	0.008141232	0.854260865	-4.153366196	0.854260865	AKR1A1	aldo-keto reductase family 1 member A1	10327
204837_at	-0.021205452	7.881690972	-2.770655566	0.008233366	0.854260865	-4.163351928	0.854260865	MTMR9	myotubularin related protein 9	66036
202453_s_at	0.020445315	6.640909534	2.770528166	0.008236091	0.854260865	-4.16365772	0.854260865	GTF2H1	general transcription factor IIH subunit 1	2965
221227_x_at	0.009499081	7.508093012	2.767425407	0.008292942	0.854260865	-4.170428731	0.854260865	COQ3	coenzyme Q3, methyltransferase	51805
205565_s_at	-0.006454119	5.051197867	-2.766408546	0.008314867	0.854260865	-4.172868264	0.854260865	FXN	frataxin	2395
209317_at	0.011682016	6.217998338	2.765372219	0.008337268	0.854260865	-4.175353851	0.854260865	POLR1C	RNA polymerase I and III subunit C	9533
215452_x_at	-0.013057173	7.416080226	-2.765035066	0.008344568	0.854260865	-4.176162358	0.854260865	SUMO4	small ubiquitin like modifier 4	387082
216311_at	-0.009501854	5.807175442	-2.758431124	0.00848875	0.854260865	-4.191985016	0.854260865	OVOL3	ovo like zinc finger 3	728361
202026_at	-0.011977148	6.237263553	-2.758024312	0.008497707	0.854260865	-4.19295885	0.854260865	SDHD	succinate dehydrogenase complex subunit D	6392
203519_s_at	0.013567063	7.02331754	2.755209609	0.008559918	0.854260865	-4.199693978	0.854260865	UPF2	UPF2 regulator of nonsense mediated mRNA decay	26019
210685_s_at	0.009732342	5.951895922	2.753407421	0.008599971	0.854260865	-4.204003795	0.854260865	UBE4B	ubiquitination factor E4B	10277
202473_x_at	-0.010639444	6.532968227	-2.752656582	0.008616709	0.854260865	-4.205798796	0.854260865	HCFC1	host cell factor C1	3054
203611_at	0.013848169	8.882723677	2.750184063	0.008672042	0.854260865	-4.211707323	0.854260865	TERF2	telomeric repeat binding factor 2	7014
213330_s_at	0.01455094	7.241963328	2.746459959	0.008756005	0.854260865	-4.220599712	0.854260865	STIP1	stress induced phosphoprotein 1	10963
210126_at	-0.014846108	5.652647032	-2.745226425	0.008783981	0.854260865	-4.223543271	0.854260865	PSG9	pregnancy specific beta-1-glycoprotein 9	5678
204759_at	-0.014034001	5.122009139	-2.744751922	0.008794765	0.854260865	-4.224675324	0.854260865	RCBTB2	RCC1 and BTB domain containing protein 2	1102
214787_at	0.012757144	4.041641989	2.743487723	0.008823555	0.854260865	-4.227690731	0.854260865	DENND4A	DENN domain containing 4A	10260
213358_at	0.018055349	7.894362902	2.743593516	0.008831246	0.854260865	-4.22808707	0.854260865	MTCL1	microtubule crosslinking factor 1	23255
203431_s_at	0.019433888	7.891260437	2.738758742	0.008942197	0.854260865	-4.239605492	0.854260865	ARHGAP32	Rho GTPase activating protein 32	9743
219116_s_at	0.0137595	6.143924136	2.735487963	0.009007766	0.854260865	-4.246749378	0.854260865	DCUN1D2	defective in cullin neddylation 1 domain containing 2	55208
214404_x_at	-0.009054129	6.526629146	-2.734427387	0.009032453	0.854260865	-4.249273158	0.854260865	SPDEF	SAM pointed domain containing ETS transcription factor	25803
210414_at	-0.014582118	7.480309033	-2.73392186	0.009044242	0.854260865	-4.250475884	0.854260865	FLRT1	fibronectin leucine rich transmembrane protein 1	23769
202518_at	-0.010711208	7.311525914	-2.732657898	0.009073781	0.854260865	-4.253482357	0.854260865	BCL7B	BAF chromatin remodeling complex subunit BCL7B	9275
219910_at	-0.011491638	6.389689903	-2.732623672	0.009074582	0.854260865	-4.253563755	0.854260865	FICD	FIC domain protein adenylyltransferase	11153
214049_x_at	-0.008856236	6.15072157	-2.730800634	0.009117346	0.854260865	-4.257898289	0.854260865	CD7	CD7 molecule	924
205329_s_at	0.011856	4.642360749	2.730062774	0.009134707	0.854260865	-4.259652078	0.854260865	SNX4	sorting nexin 4	8723
212702_s_at	0.013669692	6.532774298	2.729798461	0.009140934	0.854260865	-4.260280231	0.854260865	BICD2	BICD cargo adaptor 2	23299
220683_at	-0.008589065	6.200516657	-2.727675102	0.009191098	0.854260865	-4.265324951	0.854260865	RDH8	retinol dehydrogenase 8	50700
221050_s_at	0.012039923	6.619831057	2.725278681	0.009248017	0.854260865	-4.271015088	0.854260865	GTPBP2	GTP binding protein 2	54676
218680_x_at	-0.01237804	7.559079011	-2.721600939	0.009336005	0.854260865	-4.279740776	0.854260865	HYPK	huntingtin interacting protein K	25764
202548_s_at	0.012390846	8.756816391	2.720687314	0.009357982	0.854260865	-4.28190712	0.854260865	ARHGEF7	Rho guanine nucleotide exchange factor 7	8874
215024_at	-0.011356115	5.300842961	-2.720568049	0.009360854	0.854260865	-4.282189879	0.854260865	CCZ1B	CCZ1 homolog B, vacuolar protein trafficking and biogenesis associated	221960
217902_s_at	0.013618114	7.987959644	2.720451654	0.009363658	0.854260865	-4.282465822	0.854260865	HERC2	HECT and RLD domain containing E3 ubiquitin protein ligase 2	8924
206179_s_at	0.021089274	7.976307799	2.720338529	0.009376824	0.854260865	-4.283359087	0.854260865	TPPP	tubulin polymerization promoting protein	11076
214507_s_at	0.013936719	5.698767651	2.719712341	0.009381488	0.854260865	-4.284218365	0.854260865	EXOSC2	exosome component 2	23404
217964_at	0.017346904	8.847385699	2.71983766	0.009388372	0.854260865	-4.284513706	0.854260865	TTC19	tetratricopeptide repeat domain 19	54902
210404_x_at	0.020149024	9.662348879	2.71686173	0.009461017	0.854260865	-4.291594193	0.854260865	CAMK2B	calcium/calmodulin dependent protein kinase II beta	816
202476_s_at	0.008686925	5.869082994	2.709568637	0.009629297	0.854260865	-4.30823	0.854260865	TUBGCP2	tubulin gamma complex component 2	10844
203348_s_at	-0.024554841	7.497581018	-2.706732206	0.009710303	0.854260865	-4.315544427	0.854260865	ETV5	ETS variant transcription factor 5	2119
209017_s_at	0.012049807	8.108024314	2.706004579	0.009717791	0.854260865	-4.316651566	0.854260865	LONP1	lon peptidase 1, mitochondrial	9361
206701_x_at	-0.019061484	5.461138718	-2.70388463	0.009781464	0.854260865	-4.322265831	0.854260865	EDNRB	endothelin receptor type B	1910
217853_at	-0.029779152	8.836842398	-2.701681225	0.009836858	0.854260865	-4.327463297	0.854260865	TNS3	tensin 3	64759
201887_at	-0.015183102	6.10248144	-2.700062305	0.009867004	0.854260865	-4.330675171	0.854260865	IL13RA1	interleukin 13 receptor subunit alpha 1	3597
212232_at	0.011659533	7.232337307	2.697283881	0.009937493	0.854260865	-4.337224666	0.854260865	FNBP4	formin binding protein 4	23360
218802_at	0.007946331	6.459084679	2.696069023	0.00996846	0.854260865	-4.340086911	0.854260865	MCUB	mitochondrial calcium uniporter dominant negative subunit beta	55013
218944_at	0.011612564	6.445225568	2.695753386	0.009976521	0.854260865	-4.34083041	0.854260865	PYCR3	pyrroline-5-carboxylate reductase 3	65263
210463_x_at	0.010942388	6.70607884	2.691678481	0.01008112	0.854260865	-4.350423517	0.854260865	TRMT1	tRNA methyltransferase 1	55621
204873_at	0.010734067	3.524724618	2.691601925	0.010083094	0.854260865	-4.350603646	0.854260865	PEX1	peroxisomal biogenesis factor 1	5189
205372_at	0.013857815	4.229577509	2.690635229	0.010108061	0.854260865	-4.352877874	0.854260865	PLAG1	PLAG1 zinc finger	5324
221771_s_at	0.024208562	7.71292992	2.689617855	0.010145291	0.854260865	-4.355865476	0.854260865	MPHOSPH8	M-phase phosphoprotein 8	54737
220832_at	-0.007965015	4.735058888	-2.687383413	0.010192463	0.854260865	-4.360523751	0.854260865	TLR8	toll like receptor 8	51311
205925_s_at	0.011581894	5.037291072	2.684471798	0.010268586	0.854260865	-4.367364137	0.854260865	RAB3B	RAB3B, member RAS oncogene family	5865
208005_at	-0.010964904	5.100780153	-2.684228308	0.010274975	0.854260865	-4.367935938	0.854260865	NTN1	netrin 1	9423
216081_at	-0.008491982	6.380966429	-2.683827889	0.010285491	0.854260865	-4.368876188	0.854260865	LAMA4	laminin subunit alpha 4	3910
207619_at	-0.00781278	4.194804684	-2.683813185	0.010285877	0.854260865	-4.368910713	0.854260865	HCRTR1	hypocretin receptor 1	3061
215164_at	-0.013033347	5.081727812	-2.678872106	0.010416461	0.854260865	-4.380504874	0.854260865	NA	NA	NA
219505_at	-0.013396835	7.128121533	-2.675581323	0.010504275	0.854260865	-4.38821818	0.854260865	ADA2	adenosine deaminase 2	51816
214728_x_at	0.009622861	8.572247432	2.675539293	0.010505401	0.854260865	-4.388316651	0.854260865	SMARCA4	SWI/SNF related, matrix associated, actin dependent regulator of chromatin, subfamily a, member 4	6597
221489_s_at	-0.01583412	7.746213102	-2.675066275	0.010520411	0.854260865	-4.389546659	0.854260865	SPRY4	sprouty RTK signaling antagonist 4	81848
209976_s_at	-0.008702644	5.899302501	-2.669738041	0.010661884	0.854260865	-4.401897619	0.854260865	CYP2E1	cytochrome P450 family 2 subfamily E member 1	1571
207967_at	-0.010456122	5.484330218	-2.669129166	0.010678431	0.854260865	-4.403321797	0.854260865	VPS45	vacuolar protein sorting 45 homolog	11311
209032_s_at	-0.013010283	7.774924832	-2.667847633	0.010713337	0.854260865	-4.406318586	0.854260865	CADM1	cell adhesion molecule 1	23705
212851_at	0.016884835	6.195731813	2.667965709	0.010720223	0.854260865	-4.406559687	0.854260865	DCUN1D4	defective in cullin neddylation 1 domain containing 4	23142
204882_at	-0.009913498	5.876609809	-2.665756399	0.010770523	0.854260865	-4.411206598	0.854260865	ARHGAP25	Rho GTPase activating protein 25	9938
221575_at	0.01228193	6.371340786	2.662580122	0.010857916	0.854260865	-4.418625516	0.854260865	SCLY	selenocysteine lyase	51540
203834_s_at	0.012598438	6.608515048	2.659261846	0.010949914	0.854260865	-4.426369331	0.854260865	TGOLN2	trans-golgi network protein 2	10618
218009_s_at	0.018736255	5.521991829	2.657651684	0.011006186	0.854260865	-4.430688695	0.854260865	PRC1	protein regulator of cytokinesis 1	9055
203684_s_at	0.010348446	5.751996055	2.653127429	0.011121876	0.854260865	-4.440666882	0.854260865	BCL2	BCL2 apoptosis regulator	596
211478_s_at	0.008851406	4.079391325	2.651272572	0.011174359	0.854260865	-4.444985346	0.854260865	DPP4	dipeptidyl peptidase 4	1803
218966_at	0.013548267	7.082481692	2.651049037	0.011180699	0.854260865	-4.445505634	0.854260865	MYO5C	myosin VC	55930
210707_x_at	0.009965627	7.535382631	2.650768532	0.01118866	0.854260865	-4.446158474	0.854260865	DTX2P1-UPK3BP1-PMS2P11	DTX2P1-UPK3BP1-PMS2P11 readthrough, transcribed pseudogene	441263
205813_s_at	-0.00801998	6.443881691	-2.647581874	0.011279465	0.854260865	-4.453571542	0.854260865	MAT1A	methionine adenosyltransferase 1A	4143
210473_s_at	-0.02247816	6.519771258	-2.647350801	0.011297606	0.854260865	-4.454663456	0.854260865	ADGRA3	adhesion G protein-coupled receptor A3	166647
205336_at	0.034359599	7.019384839	2.646459115	0.011323163	0.854260865	-4.45673566	0.854260865	PVALB	parvalbumin	5816
208803_s_at	0.013045481	5.250190664	2.642924075	0.011413408	0.854260865	-4.46439535	0.854260865	SRP72	signal recognition particle 72	6731
212798_s_at	0.019652805	8.586745949	2.640519981	0.011494748	0.854260865	-4.470524917	0.854260865	ANKMY2	ankyrin repeat and MYND domain containing 2	57037
205651_x_at	-0.023014792	7.321908498	-2.637838208	0.011573006	0.854260865	-4.476744044	0.854260865	RAPGEF4	Rap guanine nucleotide exchange factor 4	11069
212272_at	0.011480729	5.255955108	2.634015241	0.011673676	0.854260865	-4.485059454	0.854260865	LPIN1	lipin 1	23175
211729_x_at	0.010957831	8.549802738	2.633059371	0.011701922	0.854260865	-4.48727361	0.854260865	BLVRA	biliverdin reductase A	644
214045_at	0.012624674	4.97038857	2.631523446	0.011747441	0.854260865	-4.490830177	0.854260865	LIAS	lipoic acid synthetase	11019
205248_at	0.010751749	4.854743018	2.63135595	0.011752415	0.854260865	-4.491217935	0.854260865	DOP1B	DOP1 leucine zipper like protein B	9980
215414_at	-0.008347596	5.314571093	-2.630580274	0.011775474	0.854260865	-4.493013427	0.854260865	FARS2	phenylalanyl-tRNA synthetase 2, mitochondrial	10667
202221_s_at	-0.009373631	5.45847093	-2.628047042	0.01185107	0.854260865	-4.498874549	0.854260865	EP300	E1A binding protein p300	2033
221795_at	-0.036763183	9.594496988	-2.628333403	0.011854326	0.854260865	-4.498749323	0.854260865	NTRK2	neurotrophic receptor tyrosine kinase 2	4915
36030_at	0.012090499	8.158259601	2.627060083	0.011880643	0.854260865	-4.501156962	0.854260865	IFFO1	intermediate filament family orphan 1	25900
204561_x_at	-0.012026709	6.418486613	-2.625492174	0.011927762	0.854260865	-4.504781591	0.854260865	APOC2	apolipoprotein C2	344
213758_at	0.010936494	6.790175433	2.625192832	0.011936778	0.854260865	-4.505473419	0.854260865	COX4I1	cytochrome c oxidase subunit 4I1	1327
206653_at	0.01099432	4.926064945	2.625070552	0.011940462	0.854260865	-4.505756012	0.854260865	POLR3G	RNA polymerase III subunit G	10622
208887_at	0.013408449	8.436260267	2.623185014	0.01199741	0.854260865	-4.51011234	0.854260865	EIF3G	eukaryotic translation initiation factor 3 subunit G	8666
220073_s_at	-0.011102857	5.530102491	-2.622219596	0.012026664	0.854260865	-4.512341956	0.854260865	PLEKHG6	pleckstrin homology and RhoGEF domain containing G6	55200
219687_at	0.007764775	4.960087169	2.620889043	0.01206709	0.854260865	-4.51541387	0.854260865	HHAT	hedgehog acyltransferase	55733
200079_s_at	0.012064563	8.423722311	2.620386783	0.012082383	0.854260865	-4.516573168	0.854260865	KARS1	lysyl-tRNA synthetase 1	3735
204059_s_at	-0.014986941	7.099063788	-2.61942722	0.012111648	0.854260865	-4.51878755	0.854260865	ME1	malic enzyme 1	4199
203339_at	0.019964624	7.84261328	2.619592078	0.012118574	0.854260865	-4.518936344	0.854260865	SLC25A12	solute carrier family 25 member 12	8604
203966_s_at	0.012740678	8.212423846	2.615113852	0.012244005	0.854260865	-4.528734239	0.854260865	PPM1A	protein phosphatase, Mg2+/Mn2+ dependent 1A	5494
212017_at	0.009652771	9.733740808	2.614605251	0.012259699	0.854260865	-4.529906299	0.854260865	FAM168B	family with sequence similarity 168 member B	130074
205948_at	0.01241617	8.186935505	2.614471768	0.012263821	0.854260865	-4.53021388	0.854260865	PTPRT	protein tyrosine phosphatase receptor type T	11122
212040_at	0.023350521	7.195273444	2.614299471	0.012281184	0.854260865	-4.531135311	0.854260865	TGOLN2	trans-golgi network protein 2	10618
219191_s_at	-0.013011957	5.633517308	-2.613869301	0.01228244	0.854260865	-4.531601982	0.854260865	BIN2	bridging integrator 2	51411
213161_at	-0.009931749	7.008927451	-2.611481749	0.012356484	0.854260865	-4.537100697	0.854260865	TMOD1	tropomodulin 1	7111
200720_s_at	0.017686238	8.165686371	2.611745135	0.012360377	0.854260865	-4.53701642	0.854260865	ACTR1A	actin related protein 1A	10121
209658_at	-0.009676604	8.274745049	-2.610660903	0.012382035	0.854260865	-4.538990327	0.854260865	CDC16	cell division cycle 16	8881
202038_at	0.012396532	9.052768325	2.610623039	0.012383215	0.854260865	-4.539077481	0.854260865	UBE4A	ubiquitination factor E4A	9354
209732_at	-0.008063928	4.253887846	-2.610543715	0.012385687	0.854260865	-4.539260063	0.854260865	CLEC2B	C-type lectin domain family 2 member B	9976
210515_at	-0.012387048	6.148483303	-2.608764197	0.01244126	0.854260865	-4.543354987	0.854260865	HNF1A	HNF1 homeobox A	6927
210415_s_at	0.010680989	5.047691825	2.606808643	0.012502595	0.854260865	-4.547852654	0.854260865	ODF2	outer dense fiber of sperm tails 2	4957
218021_at	-0.009197643	6.93120903	-2.606461625	0.012513507	0.854260865	-4.54865052	0.854260865	DHRS4	dehydrogenase/reductase 4	10901
205359_at	0.011418395	7.680258425	2.605003	0.012559473	0.854260865	-4.552003358	0.854260865	AKAP6	A-kinase anchoring protein 6	9472
214696_at	0.017107896	5.460574351	2.60379829	0.012609759	0.854260865	-4.555286567	0.854260865	MIR22HG	MIR22 host gene	84981
204376_at	0.007948619	4.432030947	2.602002144	0.012654526	0.854260865	-4.558896913	0.854260865	DCAF1	DDB1 and CUL4 associated factor 1	9730
209450_at	0.012065379	6.697353525	2.600742929	0.012694607	0.854260865	-4.561787857	0.854260865	OSGEP	O-sialoglycoprotein endopeptidase	55644
210011_s_at	0.010439732	7.191726574	2.600694935	0.012696137	0.854260865	-4.561898022	0.854260865	EWSR1	EWS RNA binding protein 1	2130
211368_s_at	-0.007206473	4.026938799	-2.599677299	0.012728618	0.854260865	-4.564233564	0.854260865	CASP1	caspase 1	834
205836_s_at	0.01413383	5.272189512	2.598439264	0.012768236	0.854260865	-4.567074041	0.854260865	YTHDC2	YTH N6-methyladenosine RNA binding protein C2	64848
217008_s_at	0.009799302	5.302167753	2.597317826	0.01280422	0.854260865	-4.56964615	0.854260865	GRM7	glutamate metabotropic receptor 7	2917
216129_at	-0.016078908	7.156883208	-2.596313142	0.012844522	0.854260865	-4.572279302	0.854260865	ATP9A	ATPase phospholipid transporting 9A (putative)	10079
221270_s_at	0.012393903	7.124069105	2.595904802	0.012849693	0.854260865	-4.572885886	0.854260865	QTRT1	queuine tRNA-ribosyltransferase catalytic subunit 1	81890
217187_at	-0.012530617	7.383487043	-2.595174455	0.012873254	0.854260865	-4.574559898	0.854260865	MUC5AC	mucin 5AC, oligomeric mucus/gel-forming	4586
220316_at	-0.016671816	6.23093515	-2.595064006	0.012889163	0.854260865	-4.575320369	0.854260865	NPAS3	neuronal PAS domain protein 3	64067
221882_s_at	0.011735722	5.540228611	2.594066265	0.012909081	0.854260865	-4.5770993	0.854260865	PGAP6	post-GPI attachment to proteins 6	58986
216913_s_at	0.011093496	6.482141997	2.593292028	0.012934165	0.854260865	-4.578872983	0.854260865	RRP12	ribosomal RNA processing 12 homolog	23223
218518_at	0.021169277	7.812690068	2.59362796	0.012935641	0.854260865	-4.578609533	0.854260865	FAM13B	family with sequence similarity 13 member B	51306
60815_at	0.007990701	3.815722032	2.592535486	0.012958719	0.854260865	-4.580605756	0.854260865	POLR2J4	RNA polymerase II subunit J4 (pseudogene)	84820
220168_at	0.009331316	3.895369862	2.592314205	0.012965908	0.854260865	-4.581112506	0.854260865	DNAI7	dynein axonemal intermediate chain 7	55259
204619_s_at	-0.013319975	4.580710064	-2.591664914	0.012987026	0.854260865	-4.582599246	0.854260865	VCAN	versican	1462
216905_s_at	-0.013172329	5.381090317	-2.591568933	0.012990151	0.854260865	-4.582818999	0.854260865	ST14	ST14 transmembrane serine protease matriptase	6768
213725_x_at	-0.01320981	7.254285959	-2.58949147	0.013057946	0.854260865	-4.587574	0.854260865	XYLT1	xylosyltransferase 1	64131
202660_at	-0.012717349	3.949745592	-2.58895528	0.013075496	0.854260865	-4.588800806	0.854260865	ITPR2	inositol 1,4,5-trisphosphate receptor type 2	3709
219277_s_at	0.013516255	8.384167201	2.588954904	0.013075508	0.854260865	-4.588801666	0.854260865	OGDHL	oxoglutarate dehydrogenase L	55753
218324_s_at	0.013064794	6.408802889	2.588945288	0.013075823	0.854260865	-4.588823667	0.854260865	SPATS2	spermatogenesis associated serine rich 2	65244
202200_s_at	0.016863171	6.528362378	2.588810459	0.013092681	0.854260865	-4.58963399	0.854260865	SRPK1	SRSF protein kinase 1	6732
210692_s_at	-0.009459842	5.291892598	-2.588373832	0.013094552	0.854260865	-4.590130953	0.854260865	SLC43A3	solute carrier family 43 member 3	29015
208818_s_at	-0.01433049	8.297832862	-2.587966071	0.013107931	0.854260865	-4.591063635	0.854260865	COMT	catechol-O-methyltransferase	1312
206045_s_at	0.015743869	6.127849554	2.587368195	0.013133582	0.854260865	-4.592672522	0.854260865	NOL4	nucleolar protein 4	8715
203935_at	-0.011250553	6.029517131	-2.585249957	0.013197367	0.854260865	-4.597273537	0.854260865	ACVR1	activin A receptor type 1	90
219833_s_at	0.009789131	4.831778321	2.58474147	0.013214173	0.854260865	-4.59843557	0.854260865	EFHC1	EF-hand domain containing 1	114327
211995_x_at	0.011924244	12.09788765	2.581544034	0.013320298	0.854260865	-4.605738765	0.854260865	ACTG1	actin gamma 1	71
212904_at	0.01710703	9.288889717	2.581515586	0.013333802	0.854260865	-4.606299234	0.854260865	LRRC47	leucine rich repeat containing 47	57470
217794_at	0.010219527	8.205464762	2.57918371	0.013399138	0.854260865	-4.611125689	0.854260865	PRR13	proline rich 13	54458
217599_s_at	0.006704897	3.530581538	2.577715646	0.013448389	0.854260865	-4.614474403	0.854260865	MDFIC	MyoD family inhibitor domain containing	29969
218216_x_at	0.010833548	8.930286188	2.577455556	0.013457132	0.854260865	-4.615067533	0.854260865	ARL6IP4	ADP ribosylation factor like GTPase 6 interacting protein 4	51329
213343_s_at	0.007640095	7.006377836	2.576233558	0.013498279	0.854260865	-4.61785369	0.854260865	GDPD5	glycerophosphodiester phosphodiesterase domain containing 5	81544
218037_at	0.016335893	9.151478185	2.575604277	0.013530911	0.854260865	-4.619729943	0.854260865	RETREG2	reticulophagy regulator family member 2	79137
207174_at	-0.031788401	6.005979342	-2.575540068	0.013534333	0.854260865	-4.619924779	0.854260865	GPC5	glypican 5	2262
218746_at	-0.008737308	4.432871506	-2.574925098	0.013542465	0.854260865	-4.620835909	0.854260865	TAPBPL	TAP binding protein like	55080
212305_s_at	0.011370125	7.572230332	2.570213985	0.013702654	0.854260865	-4.631564192	0.854260865	MIA3	MIA SH3 domain ER export factor 3	375056
215857_at	-0.010076784	6.109342997	-2.57003819	0.013708665	0.854260865	-4.631964237	0.854260865	NCLN	nicalin	56926
213666_at	0.014442666	8.706956167	2.567665577	0.013790026	0.854260865	-4.637361494	0.854260865	SEPTIN6	septin 6	23157
204818_at	-0.008796463	5.270121353	-2.566779346	0.01382053	0.854260865	-4.639376565	0.854260865	HSD17B2	hydroxysteroid 17-beta dehydrogenase 2	3294
219508_at	0.009102925	5.06598677	2.565782468	0.013854915	0.854260865	-4.641642612	0.854260865	GCNT3	glucosaminyl (N-acetyl) transferase 3, mucin type	9245
213079_at	0.007159154	8.460669421	2.563762605	0.013924827	0.854260865	-4.646232068	0.854260865	TSR2	TSR2 ribosome maturation factor	90121
204440_at	0.010193855	7.822632785	2.562293817	0.013975867	0.854260865	-4.649567724	0.854260865	CD83	CD83 molecule	9308
215690_x_at	0.014071864	8.252074401	2.560732636	0.014030304	0.854260865	-4.653111668	0.854260865	GPAA1	glycosylphosphatidylinositol anchor attachment 1	8733
211421_s_at	0.014256081	5.163865871	2.560636503	0.014033663	0.854260865	-4.65332984	0.854260865	RET	ret proto-oncogene	5979
209345_s_at	0.010870866	7.708188466	2.557734453	0.014135393	0.854260865	-4.659913207	0.854260865	PI4K2A	phosphatidylinositol 4-kinase type 2 alpha	55361
202622_s_at	0.007189582	7.884594827	2.555953726	0.014198149	0.854260865	-4.663950104	0.854260865	ATXN2	ataxin 2	6311
204713_s_at	-0.00908164	5.572391331	-2.555838485	0.014202219	0.854260865	-4.664211285	0.854260865	F5	coagulation factor V	2153
218217_at	0.009744118	7.124949363	2.554740588	0.014241048	0.854260865	-4.666699097	0.854260865	SCPEP1	serine carboxypeptidase 1	59342
207144_s_at	0.013086127	7.232128647	2.552770728	0.014310957	0.854260865	-4.671160788	0.854260865	CITED1	Cbp/p300 interacting transactivator with Glu/Asp rich carboxy-terminal domain 1	4435
217336_at	-0.007176149	6.215271653	-2.551017345	0.014373448	0.854260865	-4.675130028	0.854260865	NA	NA	NA
218093_s_at	0.009360893	7.49155062	2.550515324	0.014391385	0.854260865	-4.676266114	0.854260865	ANKRD10	ankyrin repeat domain 10	55608
218088_s_at	0.010078442	8.61574697	2.548971753	0.014446667	0.854260865	-4.679758222	0.854260865	RRAGC	Ras related GTP binding C	64121
215633_x_at	-0.010661025	6.024134911	-2.547446416	0.014501486	0.854260865	-4.683207545	0.854260865	LST1	leukocyte specific transcript 1	7940
211598_x_at	-0.009604984	5.593786313	-2.546846669	0.014523092	0.854260865	-4.684563366	0.854260865	VIPR2	vasoactive intestinal peptide receptor 2	7434
207165_at	0.007312317	4.190956663	2.545273234	0.014579916	0.854260865	-4.68811924	0.854260865	HMMR	hyaluronan mediated motility receptor	3161
210881_s_at	-0.009763143	5.199558661	-2.544820836	0.014596291	0.854260865	-4.689141335	0.854260865	IGF2	insulin like growth factor 2	3481
202600_s_at	-0.027291333	5.619902744	-2.544845192	0.014608551	0.854260865	-4.689550696	0.854260865	NRIP1	nuclear receptor interacting protein 1	8204
207623_at	0.009229317	4.417696628	2.542202393	0.014691401	0.854260865	-4.695054498	0.854260865	ABCF2-H2BK1	ABCF2-H2BK1 readthrough	114483834
204215_at	0.013834145	6.447626125	2.542194451	0.014691691	0.854260865	-4.695072426	0.854260865	TMEM243	transmembrane protein 243	79161
215659_at	0.014916854	4.419806413	2.541504076	0.01471888	0.854260865	-4.696701356	0.854260865	GSDMB	gasdermin B	55876
212302_at	0.011722632	7.506729477	2.541245968	0.014726283	0.854260865	-4.697213247	0.854260865	RTF1	RTF1 homolog, Paf1/RNA polymerase II complex component	23168
205273_s_at	0.015558805	7.908985723	2.538767691	0.014824703	0.854260865	-4.703070853	0.854260865	PITRM1	pitrilysin metallopeptidase 1	10531
201334_s_at	-0.010886233	9.163935242	-2.535434031	0.014939875	0.854260865	-4.71031847	0.854260865	ARHGEF12	Rho guanine nucleotide exchange factor 12	23365
206356_s_at	0.009211717	5.373198299	2.535272616	0.014945847	0.854260865	-4.710682125	0.854260865	GNAL	G protein subunit alpha L	2774
201756_at	0.011728488	7.653021487	2.534530455	0.014973334	0.854260865	-4.712353932	0.854260865	RPA2	replication protein A2	6118
201198_s_at	0.017589052	8.374365544	2.533311497	0.015031909	0.854260865	-4.715553848	0.854260865	PSMD1	proteasome 26S subunit, non-ATPase 1	5707
214062_x_at	-0.010482136	6.688815502	-2.532334367	0.015054941	0.854260865	-4.717298764	0.854260865	NFKBIB	NFKB inhibitor beta	4793
218318_s_at	0.024485236	7.438356766	2.532414584	0.015065295	0.854260865	-4.717572314	0.854260865	NLK	nemo like kinase	51701
203378_at	-0.014554139	5.729999767	-2.530623355	0.015118803	0.854260865	-4.721149174	0.854260865	PCF11	PCF11 cleavage and polyadenylation factor subunit	51585
213954_at	-0.027822581	4.895777121	-2.530019462	0.015154783	0.854260865	-4.722959845	0.854260865	FAM169A	family with sequence similarity 169 member A	26049
210778_s_at	-0.018646332	7.402594103	-2.529253397	0.015183507	0.854260865	-4.72468222	0.854260865	MXD4	MAX dimerization protein 4	10608
208836_at	0.012511462	9.3797333	2.528781775	0.015187814	0.854260865	-4.725291254	0.854260865	ATP1B3	ATPase Na+/K+ transporting subunit beta 3	483
213709_at	0.017576879	6.939498217	2.521896628	0.015461889	0.854260865	-4.74120305	0.854260865	GPRASP3	G protein-coupled receptor associated sorting protein family member 3	80823
220172_at	0.008875896	3.908154658	2.519527593	0.015538968	0.854260865	-4.746071896	0.854260865	DCAF17	DDB1 and CUL4 associated factor 17	80067
209958_s_at	0.009151941	6.263864159	2.518279469	0.01558689	0.854260865	-4.748870281	0.854260865	BBS9	Bardet-Biedl syndrome 9	27241
201554_x_at	0.015436328	7.903909213	2.518067399	0.015602925	0.854260865	-4.749602515	0.854260865	GYG1	glycogenin 1	2992
206252_s_at	-0.00771847	4.854001885	-2.517173354	0.015629472	0.854260865	-4.75134941	0.854260865	AVPR1A	arginine vasopressin receptor 1A	552
211575_s_at	0.012330851	6.751875518	2.516710662	0.015647316	0.854260865	-4.752386199	0.854260865	UBE3A	ubiquitin protein ligase E3A	7337
220917_s_at	0.013993413	6.761898054	2.515098038	0.015709652	0.854260865	-4.755998619	0.854260865	WDR19	WD repeat domain 19	57728
217757_at	-0.0177841	9.312121904	-2.514805548	0.01573461	0.854260865	-4.757093448	0.854260865	A2M	alpha-2-macroglobulin	2
206774_at	-0.009702946	5.135891159	-2.513643605	0.015766067	0.854260865	-4.759255202	0.854260865	FRMPD1	FERM and PDZ domain containing 1	22844
211502_s_at	0.015567085	5.516816451	2.512211517	0.015830653	0.854260865	-4.762744065	0.854260865	CDK14	cyclin dependent kinase 14	5218
212085_at	0.015506191	9.69028701	2.511741127	0.015848551	0.854260865	-4.763781918	0.854260865	SLC25A6	solute carrier family 25 member 6	293
212597_s_at	-0.011752847	6.741926327	-2.5107376	0.015879338	0.854260865	-4.765757763	0.854260865	HMGXB4	HMG-box containing 4	10042
208821_at	0.012923336	7.823347039	2.508308385	0.015974593	0.854260865	-4.77118915	0.854260865	SNRPB	small nuclear ribonucleoprotein polypeptides B and B1	6628
207355_at	-0.008390982	6.003714802	-2.507914029	0.015990105	0.854260865	-4.772070505	0.854260865	SLC1A7	solute carrier family 1 member 7	6512
215728_s_at	0.020320386	7.260860837	2.508050824	0.015998461	0.854260865	-4.772199188	0.854260865	ACOT7	acyl-CoA thioesterase 7	11332
200754_x_at	0.014186873	9.554437766	2.507556434	0.016004184	0.854260865	-4.772869613	0.854260865	SRSF2	serine and arginine rich splicing factor 2	6427
205811_at	0.00573479	6.183393733	2.506730519	0.016036742	0.854260865	-4.77471494	0.854260865	POLG2	DNA polymerase gamma 2, accessory subunit	11232
202722_s_at	0.018629578	5.571254755	2.505472555	0.016100229	0.854260865	-4.777957059	0.854260865	GFPT1	glutamine--fructose-6-phosphate transaminase 1	2673
202478_at	-0.016475112	8.489140659	-2.504756557	0.016128595	0.854260865	-4.779555265	0.854260865	TRIB2	tribbles pseudokinase 2	28951
213712_at	-0.020692393	6.246142314	-2.5040917	0.016154976	0.854260865	-4.781039015	0.854260865	ELOVL2	ELOVL fatty acid elongase 2	54898
219156_at	-0.015898122	4.834457673	-2.503034381	0.016195939	0.854260865	-4.783364694	0.854260865	SYNJ2BP	synaptojanin 2 binding protein	55333
214023_x_at	-0.025824067	8.564565792	-2.501677092	0.016251114	0.854260865	-4.786425181	0.854260865	TUBB2B	tubulin beta 2B class IIb	347733
219232_s_at	-0.010680639	5.152502326	-2.500124901	0.016299323	0.854260865	-4.789457445	0.854260865	EGLN3	egl-9 family hypoxia inducible factor 3	112399
212324_s_at	0.010426999	6.720737066	2.499530948	0.016323123	0.854260865	-4.790781616	0.854260865	VPS13D	vacuolar protein sorting 13 homolog D	55187
205154_at	-0.009485913	7.027175665	-2.498781222	0.016353211	0.854260865	-4.792452735	0.854260865	LRRN2	leucine rich repeat neuronal 2	10446
32625_at	-0.008652824	6.129619139	-2.498696544	0.016356613	0.854260865	-4.792641457	0.854260865	NPR1	natriuretic peptide receptor 1	4881
206316_s_at	0.007085165	4.134701853	2.498688285	0.016356945	0.854260865	-4.792659862	0.854260865	KNTC1	kinetochore associated 1	9735
210424_s_at	0.013457059	6.239329224	2.498625499	0.016359467	0.854260865	-4.79279979	0.854260865	GOLGA8A	golgin A8 family member A	23015
200813_s_at	0.018670218	8.917788121	2.498791315	0.016366695	0.854260865	-4.792857287	0.854260865	PAFAH1B1	platelet activating factor acetylhydrolase 1b regulatory subunit 1	5048
219596_at	0.017412026	6.5386552	2.498387373	0.016382933	0.854260865	-4.793757191	0.854260865	THAP10	THAP domain containing 10	56906
212062_at	0.012248277	10.42015102	2.497454623	0.016406574	0.854260865	-4.795408771	0.854260865	ATP9A	ATPase phospholipid transporting 9A (putative)	10079
207897_at	-0.008397038	5.512412454	-2.49582424	0.016472373	0.854260865	-4.799040115	0.854260865	CRHR2	corticotropin releasing hormone receptor 2	1395
201313_at	0.016882796	10.98470178	2.494039023	0.016558663	0.854260865	-4.803437595	0.854260865	ENO2	enolase 2	2026
214107_x_at	0.009416862	7.351571889	2.491341781	0.016654515	0.854260865	-4.80901475	0.854260865	NPEPPSP1	NPEPPS pseudogene 1	440434
221992_at	-0.013773754	6.704777273	-2.490861775	0.016674128	0.854260865	-4.810082092	0.854260865	PDXDC2P-NPIPB14P	PDXDC2P-NPIPB14P readthrough, transcribed pseudogene	283970
218809_at	0.012865432	8.098718727	2.490724594	0.016679737	0.854260865	-4.8103871	0.854260865	PANK2	pantothenate kinase 2	80025
221755_at	0.012699293	5.463885837	2.489491025	0.016730252	0.854260865	-4.813129251	0.854260865	EHBP1L1	EH domain binding protein 1 like 1	254102
212281_s_at	0.017014864	6.388456671	2.489040575	0.016762781	0.854260865	-4.814549711	0.854260865	TMEM97	transmembrane protein 97	27346
202167_s_at	0.00922189	7.749303927	2.487876256	0.016796587	0.854260865	-4.81671725	0.854260865	MMS19	MMS19 homolog, cytosolic iron-sulfur assembly component	64210
215303_at	0.028796766	8.198013047	2.48741786	0.016829537	0.854260865	-4.818153607	0.854260865	DCLK1	doublecortin like kinase 1	9201
218901_at	-0.025961818	7.054296653	-2.484173342	0.016963736	0.854260865	-4.825354105	0.854260865	PLSCR4	phospholipid scramblase 4	57088
209030_s_at	-0.017888524	8.454569873	-2.483709171	0.016983014	0.854260865	-4.826383655	0.854260865	CADM1	cell adhesion molecule 1	23705
209169_at	-0.01276518	9.786881184	-2.48187921	0.017045044	0.854260865	-4.830027361	0.854260865	GPM6B	glycoprotein M6B	2824
202487_s_at	-0.008993263	7.502679159	-2.480405994	0.017106588	0.854260865	-4.833293402	0.854260865	H2AZ2	H2A.Z variant histone 2	94239
221094_s_at	0.010946162	6.360197236	2.480402806	0.017106721	0.854260865	-4.833300468	0.854260865	ELP3	elongator acetyltransferase complex subunit 3	55140
209795_at	0.007540759	3.771124129	2.479678078	0.017137071	0.854260865	-4.834906616	0.854260865	CD69	CD69 molecule	969
208679_s_at	0.014784249	8.996859163	2.47762937	0.017227257	0.854260865	-4.839564128	0.854260865	ARPC2	actin related protein 2/3 complex subunit 2	10109
222233_s_at	0.011816154	5.198303619	2.477434674	0.017231329	0.854260865	-4.839876233	0.854260865	DCLRE1C	DNA cross-link repair 1C	64421
210072_at	-0.009459265	5.20602728	-2.476767732	0.017259441	0.854260865	-4.841352999	0.854260865	CCL19	C-C motif chemokine ligand 19	6363
204384_at	0.017653608	5.520580916	2.476414799	0.017288591	0.854260865	-4.842543961	0.854260865	GOLGA2	golgin A2	2801
215667_x_at	0.009388546	7.681475728	2.474866849	0.017339795	0.854260865	-4.845560367	0.854260865	PMS2P1	PMS1 homolog 2, mismatch repair system component pseudogene 1	5379
209023_s_at	-0.023591054	5.148616287	-2.471051361	0.017516452	0.854260865	-4.854403646	0.854260865	STAG2	STAG2 cohesin complex component	10735
206904_at	-0.010352068	6.393848594	-2.470382368	0.017530709	0.854260865	-4.855476598	0.854260865	MATN1	matrilin 1	4146
201910_at	-0.009365636	8.400050226	-2.469698977	0.017559969	0.854260865	-4.856986548	0.854260865	FARP1	FERM, ARH/RhoGEF and pleckstrin domain protein 1	10160
215026_x_at	-0.012122047	7.352663945	-2.469503228	0.017568358	0.854260865	-4.857418999	0.854260865	SCNN1A	sodium channel epithelial 1 subunit alpha	6337
213637_at	0.010488237	5.186945885	2.469476505	0.017569504	0.854260865	-4.857478032	0.854260865	DDX52	DExD-box helicase 52	11056
221593_s_at	-0.015172886	5.997868239	-2.469095079	0.017594207	0.854260865	-4.858555139	0.854260865	RPL31	ribosomal protein L31	6160
218831_s_at	-0.008070332	6.456250669	-2.468142636	0.017626771	0.854260865	-4.860424107	0.854260865	FCGRT	Fc gamma receptor and transporter	2217
215422_at	0.012128801	4.330582205	2.467921126	0.017636298	0.854260865	-4.860913233	0.854260865	MARCHF6	membrane associated ring-CH-type finger 6	10299
201976_s_at	-0.02613576	8.462880251	-2.467983193	0.017648023	0.854260865	-4.861179331	0.854260865	MYO10	myosin X	4651
210036_s_at	0.008906745	7.81502254	2.467291776	0.01766339	0.854260865	-4.862302751	0.854260865	KCNH2	potassium voltage-gated channel subfamily H member 2	3757
222034_at	0.011460988	5.167693927	2.465225712	0.017752594	0.854260865	-4.866862455	0.854260865	RACK1	receptor for activated C kinase 1	10399
213229_at	-0.031666777	8.198279571	-2.464940578	0.017779382	0.854260865	-4.867892341	0.854260865	DICER1	dicer 1, ribonuclease III	23405
212951_at	-0.01240946	7.070475078	-2.464078735	0.017802292	0.854260865	-4.86939254	0.854260865	ADGRF5	adhesion G protein-coupled receptor F5	221395
216875_x_at	-0.011024292	6.75579582	-2.463977323	0.017806693	0.854260865	-4.869616199	0.854260865	NA	NA	NA
200758_s_at	0.009007811	9.288944853	2.463009679	0.017848728	0.854260865	-4.871749942	0.854260865	NFE2L1	NFE2 like bZIP transcription factor 1	4779
202619_s_at	-0.019117247	5.309418324	-2.459459036	0.018018278	0.854260865	-4.879970712	0.854260865	PLOD2	procollagen-lysine,2-oxoglutarate 5-dioxygenase 2	5352
208953_at	0.014599537	6.099919168	2.457759104	0.018081444	0.854260865	-4.883399899	0.854260865	LARP4B	La ribonucleoprotein 4B	23185
211323_s_at	0.027882391	8.000463306	2.457810629	0.018090685	0.854260865	-4.883598957	0.854260865	ITPR1	inositol 1,4,5-trisphosphate receptor type 1	3708
218412_s_at	0.008566181	7.204986973	2.456996161	0.018111983	0.854260865	-4.884996144	0.854260865	GTF2IRD1	GTF2I repeat domain containing 1	9569
209896_s_at	0.025158817	7.992053734	2.456053362	0.018168165	0.854260865	-4.887464793	0.854260865	PTPN11	protein tyrosine phosphatase non-receptor type 11	5781
204852_s_at	0.0089202	6.195188952	2.455285734	0.018187501	0.854260865	-4.888759307	0.854260865	PTPN7	protein tyrosine phosphatase non-receptor type 7	5778
216456_at	-0.023835755	5.744775811	-2.453601921	0.018276754	0.854260865	-4.89285427	0.854260865	NA	NA	NA
212125_at	0.021078296	7.154842695	2.453175572	0.0182957	0.854260865	-4.893791183	0.854260865	RANGAP1	Ran GTPase activating protein 1	5905
215327_at	-0.007987292	5.734276864	-2.452589274	0.018307133	0.854260865	-4.89468786	0.854260865	NA	NA	NA
212182_at	0.016704782	4.495371857	2.450679695	0.018406965	0.854260865	-4.899273468	0.854260865	NUDT4	nudix hydrolase 4	11163
39966_at	-0.01218585	10.15213307	-2.448460061	0.018491713	0.854260865	-4.903756995	0.854260865	CSPG5	chondroitin sulfate proteoglycan 5	10675
209067_s_at	0.012318774	8.815134735	2.447531777	0.01853344	0.854260865	-4.90579423	0.854260865	HNRNPDL	heterogeneous nuclear ribonucleoprotein D like	9987
215493_x_at	0.010003254	7.133558822	2.447515928	0.018534153	0.854260865	-4.905829008	0.854260865	BTN2A1	butyrophilin subfamily 2 member A1	11120
212677_s_at	-0.025921687	7.807757572	-2.446558164	0.018592045	0.854260865	-4.908317346	0.854260865	CEP68	centrosomal protein 68	23177
221830_at	-0.02409976	10.02708676	-2.446387877	0.018599728	0.854260865	-4.908690759	0.854260865	RAP2A	RAP2A, member of RAS oncogene family	5911
219643_at	-0.016256075	5.081765694	-2.445454493	0.018641891	0.854260865	-4.91073718	0.854260865	LRP1B	LDL receptor related protein 1B	53353
209704_at	0.010116808	3.979301263	2.443776382	0.018703118	0.854260865	-4.914029949	0.854260865	MTF2	metal response element binding transcription factor 2	22823
222126_at	0.011744157	6.107583778	2.443441484	0.018718318	0.854260865	-4.914763929	0.854260865	AGFG2	ArfGAP with FG repeats 2	3268
201535_at	0.010907948	9.708167985	2.443281103	0.018725601	0.854260865	-4.915115402	0.854260865	UBL3	ubiquitin like 3	5412
201348_at	0.020249398	8.368619555	2.443301014	0.018739499	0.854260865	-4.915456382	0.854260865	GPX3	glutathione peroxidase 3	2878
205005_s_at	0.016611312	4.834620745	2.443243145	0.018742128	0.854260865	-4.915583154	0.854260865	NMT2	N-myristoyltransferase 2	9397
214608_s_at	-0.009483591	5.968865294	-2.439112116	0.018915819	0.854260865	-4.924245542	0.854260865	EYA1	EYA transcriptional coactivator and phosphatase 1	2138
209929_s_at	0.008053055	7.298245683	2.43904424	0.01891893	0.854260865	-4.924394092	0.854260865	IKBKG	inhibitor of nuclear factor kappa B kinase regulatory subunit gamma	8517
214430_at	0.007925404	6.596759344	2.438645362	0.018937224	0.854260865	-4.925267005	0.854260865	GLA	galactosidase alpha	2717
207213_s_at	0.014328227	5.003756525	2.438288859	0.018955864	0.854260865	-4.926105368	0.854260865	USP2	ubiquitin specific peptidase 2	9099
215870_s_at	-0.017355397	5.325799003	-2.43751964	0.019003837	0.854260865	-4.92811032	0.854260865	PLA2G5	phospholipase A2 group V	5322
204314_s_at	-0.011058682	5.56828381	-2.43649058	0.019036325	0.854260865	-4.929980698	0.854260865	CREB1	cAMP responsive element binding protein 1	1385
220939_s_at	0.014807914	9.110904783	2.435823239	0.019074134	0.854260865	-4.931618277	0.854260865	DPP8	dipeptidyl peptidase 8	54878
205103_at	-0.014076421	11.01677481	-2.434705118	0.019118796	0.854260865	-4.933884093	0.854260865	MIR9-1HG	MIR9-1 host gene	10485
209355_s_at	-0.041223299	7.989706751	-2.434546183	0.019141101	0.854260865	-4.934609624	0.854260865	PLPP3	phospholipid phosphatase 3	8613
205508_at	0.018870032	8.028357136	2.433876294	0.019172148	0.854260865	-4.936073019	0.854260865	SCN1B	sodium voltage-gated channel beta subunit 1	6324
209866_s_at	-0.011623846	7.927651389	-2.43171208	0.019257771	0.854260865	-4.94042264	0.854260865	ADGRL3	adhesion G protein-coupled receptor L3	23284
211494_s_at	-0.015541147	6.979242141	-2.431581046	0.019278873	0.854260865	-4.941084759	0.854260865	SLC4A4	solute carrier family 4 member 4	8671
218445_at	-0.009768793	7.453458978	-2.43118189	0.019282484	0.854260865	-4.94158025	0.854260865	MACROH2A2	macroH2A.2 histone	55506
220307_at	-0.008344597	5.143479035	-2.430600232	0.019309629	0.854260865	-4.942850014	0.854260865	CD244	CD244 molecule	51744
212282_at	0.013804166	7.293155556	2.429448793	0.019363468	0.854260865	-4.945362936	0.854260865	TMEM97	transmembrane protein 97	27346
215160_x_at	0.014884038	5.753710848	2.429246265	0.019381679	0.854260865	-4.946022145	0.854260865	FRG1CP	FSHD region gene 1 family member C, pseudogene	100289097
215765_at	-0.010162882	5.038644268	-2.428557957	0.019405214	0.854260865	-4.947306493	0.854260865	LRRC41	leucine rich repeat containing 41	10489
211449_at	0.008351191	3.903772889	2.428375413	0.019413778	0.854260865	-4.947704685	0.854260865	MSH6	mutS homolog 6	2956
203835_at	-0.011699472	6.827592613	-2.428237627	0.019420245	0.854260865	-4.94800523	0.854260865	LRRC32	leucine rich repeat containing 32	2615
209457_at	0.0191092	5.905603577	2.427427349	0.019473379	0.854260865	-4.950145363	0.854260865	DUSP5	dual specificity phosphatase 5	1847
209818_s_at	0.008521957	7.970922592	2.425437925	0.019552066	0.854260865	-4.954109268	0.854260865	HABP4	hyaluronan binding protein 4	22927
213175_s_at	0.009946944	8.160147816	2.424975369	0.019573923	0.854260865	-4.95511724	0.854260865	SNRPB	small nuclear ribonucleoprotein polypeptides B and B1	6628
209329_x_at	-0.007880943	8.933997571	-2.424586688	0.019592306	0.854260865	-4.955964114	0.854260865	HIGD2A	HIG1 hypoxia inducible domain family member 2A	192286
208550_x_at	-0.012293524	5.374467063	-2.423842585	0.019627543	0.854260865	-4.95758511	0.854260865	KCNG2	potassium voltage-gated channel modifier subfamily G member 2	26251
211036_x_at	0.010635945	9.75624268	2.42212585	0.019709056	0.854260865	-4.961323499	0.854260865	ANAPC5	anaphase promoting complex subunit 5	51433
201608_s_at	0.013635018	7.775712758	2.421142822	0.01975587	0.854260865	-4.963463251	0.854260865	PWP1	PWP1 homolog, endonuclein	11137
217844_at	-0.009159751	7.662172362	-2.420801889	0.019772129	0.854260865	-4.964205205	0.854260865	CTDSP1	CTD small phosphatase 1	58190
201000_at	0.0138213	9.617285885	2.420340735	0.019794141	0.854260865	-4.965208662	0.854260865	AARS1	alanyl-tRNA synthetase 1	16
218458_at	0.013742092	4.764117501	2.420018951	0.019809514	0.854260865	-4.965908768	0.854260865	GMCL2	germ cell-less 2, spermatogenesis associated	64396
220831_at	-0.007740535	5.115131513	-2.419193634	0.019848991	0.854260865	-4.967704085	0.854260865	GCNT4	glucosaminyl (N-acetyl) transferase 4	51301
205829_at	-0.007206593	4.050496863	-2.417621124	0.019924406	0.854260865	-4.971123491	0.854260865	HSD17B1	hydroxysteroid 17-beta dehydrogenase 1	3292
218193_s_at	0.016322822	5.156784809	2.417640027	0.019938726	0.854260865	-4.971448311	0.854260865	GOLT1B	golgi transport 1B	51026
220936_s_at	0.010186937	3.844275059	2.415020069	0.020049715	0.854260865	-4.976775744	0.854260865	H2AJ	H2A.J histone	55766
200862_at	0.015839748	8.920164072	2.415131742	0.020059591	0.854260865	-4.976897285	0.854260865	DHCR24	24-dehydrocholesterol reductase	1718
205970_at	-0.012771715	10.51051494	-2.41437224	0.020081036	0.854260865	-4.978182796	0.854260865	MT3	metallothionein 3	4504
219815_at	-0.009541348	6.35161534	-2.414157752	0.020091416	0.854260865	-4.978648588	0.854260865	GAL3ST4	galactose-3-O-sulfotransferase 4	79690
210418_s_at	0.014865083	8.688104246	2.413529882	0.020130707	0.854260865	-4.980222648	0.854260865	IDH3B	isocitrate dehydrogenase (NAD(+)) 3 non-catalytic subunit beta	3420
40837_at	0.008254918	8.224576505	2.412668375	0.020163624	0.854260865	-4.981882132	0.854260865	TLE2	TLE family member 2, transcriptional corepressor	7089
220198_s_at	0.009018493	4.196476747	2.412558095	0.02016898	0.854260865	-4.982121496	0.854260865	EIF5A2	eukaryotic translation initiation factor 5A2	56648
220269_at	0.01303417	4.884935972	2.410717673	0.020258553	0.854260865	-4.986114947	0.854260865	ZBBX	zinc finger B-box domain containing	79740
202763_at	-0.009409467	6.192374743	-2.4107027	0.020259283	0.854260865	-4.986147426	0.854260865	CASP3	caspase 3	836
203930_s_at	0.019476909	6.580793698	2.411007827	0.020259746	0.854260865	-4.985846684	0.854260865	MAPT	microtubule associated protein tau	4137
216476_at	-0.007074923	6.437748024	-2.410054044	0.02029094	0.854260865	-4.987554355	0.854260865	NA	NA	NA
206409_at	0.012162883	5.719905268	2.408447629	0.020369531	0.854260865	-4.991037413	0.854260865	TIAM1	TIAM Rac1 associated GEF 1	7074
213582_at	0.00838702	3.817464851	2.407844121	0.020399127	0.854260865	-4.992345493	0.854260865	ATP11A	ATPase phospholipid transporting 11A	23250
210007_s_at	0.006658408	3.954718025	2.407473596	0.020417317	0.854260865	-4.993148467	0.854260865	GPD2	glycerol-3-phosphate dehydrogenase 2	2820
203208_s_at	0.008422105	5.063382713	2.403823392	0.020597299	0.854260865	-5.00105388	0.854260865	MTFR1	mitochondrial fission regulator 1	9650
210808_s_at	-0.007176777	4.154932216	-2.403484666	0.020614073	0.854260865	-5.001787011	0.854260865	NOX1	NADPH oxidase 1	27035
218517_at	0.012711897	7.123875561	2.402359795	0.020669866	0.854260865	-5.00422109	0.854260865	JADE1	jade family PHD finger 1	79960
215558_at	0.008936194	3.663885431	2.401454854	0.020714849	0.854260865	-5.006178635	0.854260865	UBR2	ubiquitin protein ligase E3 component n-recognin 2	23304
212736_at	0.016418385	9.394242669	2.401280913	0.020739006	0.854260865	-5.00690913	0.854260865	BMERB1	bMERB domain containing 1	89927
211950_at	0.011545646	8.617724032	2.399521641	0.020811243	0.854260865	-5.010358628	0.854260865	UBR4	ubiquitin protein ligase E3 component n-recognin 4	23352
211033_s_at	0.009101643	6.034066334	2.399383737	0.020818135	0.854260865	-5.010656706	0.854260865	PEX7	peroxisomal biogenesis factor 7	5191
218128_at	0.009975446	4.822412358	2.39803751	0.020885519	0.854260865	-5.01356587	0.854260865	NFYB	nuclear transcription factor Y subunit beta	4801
208968_s_at	0.011313225	8.067088393	2.397697519	0.020902568	0.854260865	-5.014300385	0.854260865	CIAPIN1	cytokine induced apoptosis inhibitor 1	57019
219084_at	-0.00781304	6.182933326	-2.397045641	0.020935292	0.854260865	-5.015708479	0.854260865	NSD1	nuclear receptor binding SET domain protein 1	64324
217315_s_at	-0.011873693	6.539825953	-2.396472634	0.020964095	0.854260865	-5.016945963	0.854260865	KLK13	kallikrein related peptidase 13	26085
218735_s_at	0.007974415	7.274321709	2.396439721	0.020965751	0.854260865	-5.017017035	0.854260865	ZNF544	zinc finger protein 544	27300
206688_s_at	0.006226523	7.943407161	2.3957192	0.021002022	0.854260865	-5.018572759	0.854260865	CPSF4	cleavage and polyadenylation specific factor 4	10898
218119_at	0.018474344	6.616811973	2.395297338	0.021038884	0.854260865	-5.019833563	0.854260865	TIMM23	translocase of inner mitochondrial membrane 23	100287932
202985_s_at	0.011705454	8.50746239	2.394837078	0.021046505	0.854260865	-5.020476918	0.854260865	BAG5	BAG cochaperone 5	9529
207936_x_at	0.013112348	7.407853247	2.393508973	0.021113638	0.854260865	-5.023342771	0.854260865	RFPL3	ret finger protein like 3	10738
209655_s_at	-0.015081651	6.405543769	-2.393557876	0.021123967	0.854260865	-5.023523122	0.854260865	TMEM47	transmembrane protein 47	83604
216120_s_at	0.025165806	6.74409157	2.393477336	0.02113087	0.854260865	-5.023759856	0.854260865	ATP2B2	ATPase plasma membrane Ca2+ transporting 2	491
206907_at	0.008921948	5.602352426	2.390715525	0.021255473	0.854260865	-5.029366647	0.854260865	TNFSF9	TNF superfamily member 9	8744
213872_at	0.047659246	8.387468266	2.390823381	0.021265654	0.854260865	-5.029481149	0.854260865	NA	NA	NA
217420_s_at	-0.006654993	4.115165537	-2.388133734	0.021387323	0.854260865	-5.034929312	0.854260865	POLR2A	RNA polymerase II subunit A	5430
213221_s_at	-0.006225762	7.314268561	-2.387333891	0.02142832	0.854260865	-5.036651701	0.854260865	SIK2	salt inducible kinase 2	23235
206053_at	0.007789696	6.35199267	2.383679307	0.021616542	0.854260865	-5.044515889	0.854260865	ZNF510	zinc finger protein 510	22869
214442_s_at	0.009591844	7.089197021	2.382837232	0.021660122	0.854260865	-5.046326616	0.854260865	PIAS2	protein inhibitor of activated STAT 2	9063
205122_at	-0.017215409	6.124742303	-2.382954531	0.021669852	0.854260865	-5.046415963	0.854260865	TMEFF1	transmembrane protein with EGF like and two follistatin like domains 1	8577
215669_at	0.006863644	5.087282215	2.382182649	0.021694053	0.854260865	-5.047733837	0.854260865	HLA-DRB4	major histocompatibility complex, class II, DR beta 4	3126
221146_at	-0.011793319	4.503214669	-2.382078709	0.021699446	0.854260865	-5.047957259	0.854260865	NA	NA	NA
212162_at	0.014283003	7.644768011	2.382179836	0.021699534	0.854260865	-5.047854915	0.854260865	KIDINS220	kinase D interacting substrate 220	57498
201828_x_at	0.009648509	11.01818234	2.382040663	0.02170142	0.854260865	-5.048039037	0.854260865	RTL8C	retrotransposon Gag like 8C	8933
203296_s_at	-0.020350626	10.4515688	-2.381866675	0.021726273	0.854260865	-5.048753812	0.854260865	ATP1A2	ATPase Na+/K+ transporting subunit alpha 2	477
209018_s_at	0.015340388	9.322846249	2.381651554	0.021737446	0.854260865	-5.049216018	0.854260865	PINK1	PTEN induced kinase 1	65018
218378_s_at	0.009062245	6.501934137	2.380559883	0.021778379	0.854260865	-5.051221175	0.854260865	PRKRIP1	PRKR interacting protein 1	79706
215920_s_at	0.011499831	6.493022444	2.380498602	0.021781569	0.854260865	-5.051352833	0.854260865	PDXDC2P-NPIPB14P	PDXDC2P-NPIPB14P readthrough, transcribed pseudogene	283970
211738_x_at	0.008747113	5.079163671	2.380433287	0.021784969	0.854260865	-5.051493156	0.854260865	CELA3A	chymotrypsin like elastase 3A	10136
219689_at	-0.014282231	6.338182809	-2.38045688	0.021789085	0.854260865	-5.051557101	0.854260865	SEMA3G	semaphorin 3G	56920
204444_at	0.008203834	3.735627807	2.380130164	0.021800758	0.854260865	-5.05214434	0.854260865	KIF11	kinesin family member 11	3832
221554_at	0.007413153	7.588047977	2.37650072	0.021990603	0.854260865	-5.059936368	0.854260865	STRADA	STE20 related adaptor alpha	92335
203578_s_at	-0.007818031	4.261339318	-2.375866036	0.022023954	0.854260865	-5.06129803	0.854260865	SLC7A6	solute carrier family 7 member 6	9057
216658_at	-0.009282263	5.740398404	-2.375784675	0.022028232	0.854260865	-5.061472562	0.854260865	NA	NA	NA
205464_at	-0.009463259	5.551853058	-2.375533645	0.022041438	0.854260865	-5.062011034	0.854260865	SCNN1B	sodium channel epithelial 1 subunit beta	6338
221831_at	0.006541567	8.132325263	2.374057799	0.022119221	0.854260865	-5.065175918	0.854260865	LUZP1	leucine zipper protein 1	7798
208457_at	0.024545148	7.433450855	2.373767485	0.022150509	0.854260865	-5.066133574	0.854260865	GABRD	gamma-aminobutyric acid type A receptor subunit delta	2563
213009_s_at	0.01336573	9.979659496	2.372810725	0.022185139	0.854260865	-5.067849033	0.854260865	TRIM37	tripartite motif containing 37	4591
220993_s_at	0.009391872	4.757218182	2.371766925	0.022240449	0.854260865	-5.070085598	0.854260865	GPR63	G protein-coupled receptor 63	81491
209426_s_at	0.010935472	5.890671974	2.370049095	0.022331745	0.854260865	-5.07376477	0.854260865	AMACR	alpha-methylacyl-CoA racemase	23600
214960_at	0.007377253	4.636841725	2.369874803	0.022341026	0.854260865	-5.074137945	0.854260865	API5	apoptosis inhibitor 5	8539
203798_s_at	0.039286691	9.820969769	2.369087078	0.022399055	0.854260865	-5.076156376	0.854260865	VSNL1	visinin like 1	7447
204416_x_at	-0.016281113	7.030742566	-2.368979078	0.02240482	0.854260865	-5.07638747	0.854260865	APOC1	apolipoprotein C1	341
217873_at	0.018987553	8.987923295	2.368191126	0.022446918	0.854260865	-5.078073268	0.854260865	CAB39	calcium binding protein 39	51719
200761_s_at	0.012352012	9.701907325	2.367607456	0.022462088	0.854260865	-5.078990635	0.854260865	ARL6IP5	ADP ribosylation factor like GTPase 6 interacting protein 5	10550
222249_at	0.012480671	3.919790009	2.36606582	0.022544738	0.854260865	-5.082288081	0.854260865	NA	NA	NA
214733_s_at	0.008212528	7.548490371	2.365444204	0.022578141	0.854260865	-5.083617204	0.854260865	YIPF1	Yip1 domain family member 1	54432
214270_s_at	0.027621234	5.843883979	2.365740898	0.022578284	0.854260865	-5.083312693	0.854260865	MAPRE3	microtubule associated protein RP/EB family member 3	22924
213617_s_at	0.018575853	7.398569744	2.363988102	0.022672682	0.854260865	-5.087058211	0.854260865	TPGS2	tubulin polyglutamylase complex subunit 2	25941
219518_s_at	0.007943726	4.878678373	2.36351855	0.022681902	0.854260865	-5.087732879	0.854260865	ELL3	elongation factor for RNA polymerase II 3	80237
219499_at	0.014095256	7.265544019	2.363143642	0.022706552	0.854260865	-5.088623345	0.854260865	SEC61A2	SEC61 translocon subunit alpha 2	55176
219731_at	-0.009721651	6.614223496	-2.362205035	0.022752924	0.854260865	-5.090538759	0.854260865	ENTPD1-AS1	ENTPD1 antisense RNA 1	728558
212363_x_at	0.010552232	11.83895773	2.361871814	0.022770973	0.854260865	-5.091250381	0.854260865	ACTG1	actin gamma 1	71
220182_at	0.020385992	7.141842225	2.362059934	0.022776935	0.854260865	-5.091176011	0.854260865	SLC25A23	solute carrier family 25 member 23	79085
221082_s_at	0.028273233	7.474667292	2.361813302	0.022790301	0.854260865	-5.091702534	0.854260865	NDRG3	NDRG family member 3	57446
201039_s_at	0.016334823	7.77506302	2.361757903	0.022793304	0.854260865	-5.091820795	0.854260865	RAD23A	RAD23 homolog A, nucleotide excision repair protein	5886
203768_s_at	0.011588688	6.392008883	2.361296712	0.022802154	0.854260865	-5.092478378	0.854260865	STS	steroid sulfatase	412
209142_s_at	0.018126429	6.91908437	2.360484956	0.022862411	0.854260865	-5.09453762	0.854260865	UBE2G1	ubiquitin conjugating enzyme E2 G1	7326
209031_at	-0.013060723	9.589816418	-2.360054194	0.022869653	0.854260865	-5.095130705	0.854260865	CADM1	cell adhesion molecule 1	23705
208945_s_at	0.010456451	7.526346832	2.359571451	0.022895925	0.854260865	-5.096160894	0.854260865	BECN1	beclin 1	8678
205282_at	-0.011795877	5.755699474	-2.359194434	0.022916463	0.854260865	-5.096965351	0.854260865	LRP8	LDL receptor related protein 8	7804
203700_s_at	-0.019818848	7.019233496	-2.357918205	0.02300233	0.854260865	-5.100012353	0.854260865	DIO2	iodothyronine deiodinase 2	1734
215169_at	-0.016479103	5.451028263	-2.357450528	0.023027906	0.854260865	-5.101009388	0.854260865	SLC35E2A	solute carrier family 35 member E2A (pseudogene)	9906
219534_x_at	0.018357585	5.602358977	2.357374898	0.023032045	0.854260865	-5.101170609	0.854260865	CDKN1C	cyclin dependent kinase inhibitor 1C	1028
218928_s_at	-0.009732246	5.830605859	-2.356331092	0.023072983	0.854260865	-5.103071734	0.854260865	SLC37A1	solute carrier family 37 member 1	54020
203035_s_at	-0.00986759	6.261383194	-2.356239835	0.023077987	0.854260865	-5.103266256	0.854260865	PIAS3	protein inhibitor of activated STAT 3	10401
205200_at	-0.017649136	6.094192809	-2.356238161	0.023094329	0.854260865	-5.103593307	0.854260865	CLEC3B	C-type lectin domain family 3 member B	7123
207844_at	-0.011866908	6.284294188	-2.355387654	0.023124764	0.854260865	-5.105082464	0.854260865	IL13	interleukin 13	3596
204676_at	0.008066054	6.667821907	2.353962578	0.023203179	0.854260865	-5.108118522	0.854260865	TMEM186	transmembrane protein 186	25880
215829_at	-0.011066728	5.321226856	-2.353719032	0.023216604	0.854260865	-5.108637241	0.854260865	SHANK2	SH3 and multiple ankyrin repeat domains 2	22941
207831_x_at	0.010876708	8.467158505	2.353630433	0.023221489	0.854260865	-5.108825936	0.854260865	DHPS	deoxyhypusine synthase	1725
203325_s_at	0.008393515	5.980054813	2.351463552	0.023341264	0.854260865	-5.113439153	0.854260865	COL5A1	collagen type V alpha 1 chain	1289
211483_x_at	0.013916742	9.737743543	2.351459027	0.02334494	0.854260865	-5.113515995	0.854260865	CAMK2B	calcium/calmodulin dependent protein kinase II beta	816
209721_s_at	0.009035366	8.072438387	2.349820528	0.023432453	0.854260865	-5.116934911	0.854260865	IFFO1	intermediate filament family orphan 1	25900
209804_at	0.010422035	6.416217225	2.349755234	0.023436083	0.854260865	-5.117073794	0.854260865	DCLRE1A	DNA cross-link repair 1A	9937
203761_at	-0.010310022	6.438906468	-2.349108707	0.023472058	0.854260865	-5.11844882	0.854260865	SLA	Src like adaptor	6503
215086_at	0.006783109	3.440859184	2.34854015	0.023503736	0.854260865	-5.119657778	0.854260865	IBTK	inhibitor of Bruton tyrosine kinase	25998
210179_at	-0.010580349	5.028425985	-2.346834042	0.023599023	0.854260865	-5.123284231	0.854260865	KCNJ13	potassium inwardly rectifying channel subfamily J member 13	3769
221984_s_at	0.012485326	9.329232637	2.346749277	0.023603767	0.854260865	-5.123464351	0.854260865	RETREG2	reticulophagy regulator family member 2	79137
220419_s_at	0.013533218	7.739763154	2.346293789	0.023629269	0.854260865	-5.12443215	0.854260865	USP25	ubiquitin specific peptidase 25	29761
200788_s_at	-0.010156845	11.18694888	-2.345905425	0.023651033	0.854260865	-5.125257214	0.854260865	PEA15	proliferation and apoptosis adaptor protein 15	8682
211724_x_at	0.010865887	7.077619149	2.345486151	0.023674549	0.854260865	-5.126147824	0.854260865	MIOS	meiosis regulator for oocyte development	54468
205130_at	0.008011477	7.0847095	2.344964085	0.02370386	0.854260865	-5.127256613	0.854260865	MOK	MOK protein kinase	5891
202927_at	0.014602326	9.059727686	2.344863109	0.023721159	0.854260865	-5.127694523	0.854260865	PIN1	peptidylprolyl cis/trans isomerase, NIMA-interacting 1	5300
210015_s_at	0.025282228	7.116584804	2.343999756	0.023774541	0.854260865	-5.129619605	0.854260865	MAP2	microtubule associated protein 2	4133
218046_s_at	-0.007861746	6.612434017	-2.3430876	0.023809484	0.854260865	-5.131240402	0.854260865	MRPS16	mitochondrial ribosomal protein S16	51021
205613_at	-0.015548172	8.110005413	-2.343313593	0.023813205	0.854260865	-5.131075707	0.854260865	SYT17	synaptotagmin 17	51760
209441_at	-0.010892304	8.125413289	-2.341987195	0.023871619	0.854260865	-5.133575421	0.854260865	RHOBTB2	Rho related BTB domain containing 2	23221
205512_s_at	0.009861195	7.188248449	2.341208356	0.023915685	0.854260865	-5.135227575	0.854260865	AIFM1	apoptosis inducing factor mitochondria associated 1	9131
216929_x_at	-0.018487257	5.229077706	-2.339287898	0.024041187	0.854260865	-5.139611968	0.854260865	ABO	ABO, alpha 1-3-N-acetylgalactosaminyltransferase and alpha 1-3-galactosyltransferase	28
217011_at	-0.006940505	6.470958893	-2.336274877	0.024196517	0.854260865	-5.145683103	0.854260865	GBX1	gastrulation brain homeobox 1	2636
209991_x_at	0.021411198	9.112985905	2.333148225	0.02439266	0.854260865	-5.152608928	0.854260865	GABBR2	gamma-aminobutyric acid type B receptor subunit 2	9568
200898_s_at	0.019979604	7.654990845	2.332520285	0.024428866	0.854260865	-5.153936712	0.854260865	OGA	O-GlcNAcase	10724
203440_at	-0.009490366	9.265663802	-2.332088391	0.024437144	0.854260865	-5.154542124	0.854260865	CDH2	cadherin 2	1000
208296_x_at	0.008325577	4.076389302	2.329913206	0.024563013	0.854260865	-5.15914017	0.854260865	TNFAIP8	TNF alpha induced protein 8	25816
201267_s_at	0.019145815	8.267390898	2.330116177	0.024567928	0.854260865	-5.159017657	0.854260865	PSMC3	proteasome 26S subunit, ATPase 3	5702
214736_s_at	0.010549144	9.599388002	2.329778266	0.024570841	0.854260865	-5.159425305	0.854260865	ADD1	adducin 1	118
212009_s_at	0.016518002	7.164943308	2.329953162	0.024577383	0.854260865	-5.159362033	0.854260865	STIP1	stress induced phosphoprotein 1	10963
208055_s_at	0.007925099	3.642643424	2.329228227	0.02460277	0.854260865	-5.160587432	0.854260865	HERC4	HECT and RLD domain containing E3 ubiquitin protein ligase 4	26091
218603_at	0.012347611	7.90320704	2.328804302	0.024627404	0.854260865	-5.16148296	0.854260865	HECA	hdc homolog, cell cycle regulator	51696
214129_at	-0.013484802	5.302031324	-2.327665496	0.024694723	0.854260865	-5.163906887	0.854260865	PDE4DIP	phosphodiesterase 4D interacting protein	9659
200843_s_at	0.008885474	8.127490289	2.327381375	0.024710251	0.854260865	-5.164487922	0.854260865	EPRS1	glutamyl-prolyl-tRNA synthetase 1	2058
216051_x_at	-0.012463209	7.191819053	-2.327322822	0.024713666	0.854260865	-5.164611545	0.854260865	PRINS	psoriasis associated non-protein coding RNA induced by stress	100169750
57739_at	0.009314793	6.346777698	2.326488447	0.024762368	0.854260865	-5.166372896	0.854260865	DND1	DND microRNA-mediated repression inhibitor 1	373863
202165_at	0.015281752	6.518273781	2.325994139	0.024808013	0.854260865	-5.167719895	0.854260865	PPP1R2	protein phosphatase 1 regulatory inhibitor subunit 2	5504
205656_at	-0.017043598	8.917603579	-2.325172694	0.024856108	0.854260865	-5.169452659	0.854260865	PCDH17	protocadherin 17	27253
215523_at	0.008873287	4.16915221	2.323933047	0.024912061	0.854260865	-5.171764245	0.854260865	ZNF391	zinc finger protein 391	346157
206445_s_at	0.013579224	8.484544599	2.32381954	0.024921296	0.854260865	-5.172049874	0.854260865	PRMT1	protein arginine methyltransferase 1	3276
214604_at	0.007580685	6.046584676	2.321930558	0.025029931	0.854260865	-5.175985855	0.854260865	HOXD11	homeobox D11	3237
220153_at	-0.008836484	5.052954273	-2.320692844	0.025103034	0.854260865	-5.178593764	0.854260865	ENTPD7	ectonucleoside triphosphate diphosphohydrolase 7	57089
222149_x_at	0.006355245	3.983633397	2.320600601	0.02510849	0.854260865	-5.178788081	0.854260865	GOLGA8G	golgin A8 family member G	283768
202978_s_at	0.012022442	5.532635215	2.320455406	0.02511708	0.854260865	-5.179093932	0.854260865	CREBZF	CREB/ATF bZIP transcription factor	58487
214094_at	-0.009819656	6.009540198	-2.31736679	0.025300431	0.854260865	-5.18559653	0.854260865	FUBP1	far upstream element binding protein 1	8880
203490_at	-0.00766842	5.112708152	-2.316531213	0.02535024	0.854260865	-5.18735455	0.854260865	ELF4	E74 like ETS transcription factor 4	2000
204664_at	-0.008781396	5.391008215	-2.316108731	0.025375457	0.854260865	-5.188243245	0.854260865	ALPP	alkaline phosphatase, placental	250
207675_x_at	-0.008405374	4.705841648	-2.315959809	0.025384352	0.854260865	-5.188556475	0.854260865	ARTN	artemin	9048
218605_at	0.013059153	5.526812334	2.315299514	0.025423821	0.854260865	-5.189945093	0.854260865	TFB2M	transcription factor B2, mitochondrial	64216
208392_x_at	-0.007751064	5.391267252	-2.31529054	0.025424358	0.854260865	-5.189963964	0.854260865	SP110	SP110 nuclear body protein	3431
205798_at	-0.010144743	5.363426844	-2.315007691	0.025441283	0.854260865	-5.190558706	0.854260865	IL7R	interleukin 7 receptor	3575
220098_at	-0.007086677	5.34830795	-2.312911702	0.025567013	0.854260865	-5.19496415	0.854260865	HYDIN	HYDIN axonemal central pair apparatus protein	54768
201715_s_at	-0.012086153	6.47552669	-2.312533736	0.025589745	0.854260865	-5.195758246	0.854260865	ACIN1	apoptotic chromatin condensation inducer 1	22985
203432_at	0.013054801	5.686479352	2.312347639	0.025600944	0.854260865	-5.196149193	0.854260865	TMPO	thymopoietin	7112
204249_s_at	-0.015846605	7.253334512	-2.308677177	0.025839765	0.854260865	-5.204147785	0.854260865	LMO2	LIM domain only 2	4005
207429_at	-0.010051781	5.258079416	-2.308177716	0.025853037	0.854260865	-5.204902816	0.854260865	SLC22A2	solute carrier family 22 member 2	6582
221942_s_at	-0.018910127	7.94054567	-2.307877402	0.02588833	0.854260865	-5.20582507	0.854260865	GUCY1A1	guanylate cyclase 1 soluble subunit alpha 1	2982
218954_s_at	0.010388096	5.549925778	2.306666419	0.025944949	0.854260865	-5.208072334	0.854260865	BRF2	BRF2 RNA polymerase III transcription initiation factor subunit	55290
201405_s_at	0.008512065	8.950484005	2.306168438	0.025975299	0.854260865	-5.209116354	0.854260865	COPS6	COP9 signalosome subunit 6	10980
212574_x_at	0.013048522	5.716904779	2.305817693	0.025996694	0.854260865	-5.209851588	0.854260865	TMEM259	transmembrane protein 259	91304
205228_at	-0.009272278	5.413748387	-2.305402417	0.026022047	0.854260865	-5.210721978	0.854260865	RBMS2	RNA binding motif single stranded interacting protein 2	5939
208447_s_at	0.017438537	5.585086441	2.305571122	0.026028835	0.854260865	-5.210659262	0.854260865	PRPS1	phosphoribosyl pyrophosphate synthetase 1	5631
202020_s_at	0.013239241	10.20704377	2.304269238	0.026091338	0.854260865	-5.213096423	0.854260865	LANCL1	LanC like glutathione S-transferase 1	10314
212012_at	0.010041422	6.239364408	2.304131526	0.02609977	0.854260865	-5.21338492	0.854260865	PXDN	peroxidasin	7837
216399_s_at	-0.009380669	6.426219094	-2.303677692	0.026127576	0.854260865	-5.214335578	0.854260865	SCAPER	S-phase cyclin A associated protein in the ER	49855
212190_at	-0.013530508	9.82327379	-2.303171057	0.026161268	0.854260865	-5.215440937	0.854260865	SERPINE2	serpin family E member 2	5270
209956_s_at	0.018804977	9.28538777	2.303025113	0.026184737	0.854260865	-5.215991572	0.854260865	CAMK2B	calcium/calmodulin dependent protein kinase II beta	816
201786_s_at	0.007550653	10.02798177	2.300950436	0.026295228	0.854260865	-5.220045347	0.854260865	ADAR	adenosine deaminase RNA specific	103
208786_s_at	0.011664894	9.62499764	2.299680214	0.02637364	0.854260865	-5.222702874	0.854260865	MAP1LC3B	microtubule associated protein 1 light chain 3 beta	81631
214895_s_at	0.013399374	4.210982838	2.299550124	0.026383632	0.854260865	-5.223007558	0.854260865	ADAM10	ADAM metallopeptidase domain 10	102
204086_at	-0.008989357	5.431203382	-2.298804628	0.026427812	0.854260865	-5.224534086	0.854260865	PRAME	PRAME nuclear receptor transcriptional regulator	23532
203247_s_at	-0.024540743	7.662637884	-2.296536661	0.026585834	0.854260865	-5.229560078	0.854260865	ZNF24	zinc finger protein 24	7572
202852_s_at	0.014936841	6.655085184	2.296437413	0.026592011	0.854260865	-5.229767392	0.854260865	AAGAB	alpha and gamma adaptin binding protein	79719
208952_s_at	0.009645807	6.609665111	2.295024303	0.026662844	0.854260865	-5.232434054	0.854260865	LARP4B	La ribonucleoprotein 4B	23185
220773_s_at	0.019101164	7.039170269	2.293352745	0.026784656	0.854260865	-5.236207279	0.854260865	GPHN	gephyrin	10243
212547_at	-0.008844624	8.362754162	-2.29058814	0.026941032	0.854260865	-5.241691601	0.854260865	BRD3	bromodomain containing 3	8019
221046_s_at	-0.014214751	7.170369787	-2.290642948	0.026948814	0.854260865	-5.241759843	0.854260865	GTPBP8	GTP binding protein 8 (putative)	29083
213226_at	0.009682664	4.627832579	2.289717905	0.026995907	0.854260865	-5.243505996	0.854260865	CCNA2	cyclin A2	890
212925_at	-0.00876621	7.714833242	-2.289159667	0.027031161	0.854260865	-5.244669608	0.854260865	MISP	mitotic spindle positioning	126353
217631_at	-0.009909858	5.47638761	-2.28913156	0.027032937	0.854260865	-5.244728189	0.854260865	GTPBP4	GTP binding protein 4	23560
201689_s_at	0.027692925	7.037868955	2.288779176	0.027072581	0.854260865	-5.245743107	0.854260865	TPD52	tumor protein D52	7163
221909_at	0.010680017	6.683190428	2.288187996	0.027092622	0.854260865	-5.246694466	0.854260865	RNFT2	ring finger protein, transmembrane 2	84900
205193_at	0.008742125	6.300463255	2.28797916	0.027105848	0.854260865	-5.247129569	0.854260865	MAFF	MAF bZIP transcription factor F	23764
216726_at	-0.008971276	4.93341968	-2.287744045	0.027120745	0.854260865	-5.247619389	0.854260865	VENTXP1	VENT homeobox pseudogene 1	139538
212216_at	0.036349808	8.649118828	2.287504589	0.027153313	0.854260865	-5.248397951	0.854260865	PREPL	prolyl endopeptidase like	9581
210337_s_at	0.018882955	7.001410677	2.286941554	0.027189044	0.854260865	-5.249570332	0.854260865	ACLY	ATP citrate lyase	47
220966_x_at	0.013364586	9.599316129	2.284933748	0.027302039	0.854260865	-5.253513627	0.854260865	ARPC5L	actin related protein 2/3 complex subunit 5 like	81873
205433_at	-0.01454858	4.803287432	-2.284837147	0.027322065	0.854260865	-5.253935899	0.854260865	BCHE	butyrylcholinesterase	590
210440_s_at	-0.008599063	4.793757772	-2.284332737	0.02733771	0.854260865	-5.254721778	0.854260865	CDC14A	cell division cycle 14A	8556
200781_s_at	-0.00911132	10.5017636	-2.283891314	0.027365898	0.854260865	-5.25564022	0.854260865	RPS15A	ribosomal protein S15a	6210
220093_at	-0.007593415	6.575618548	-2.283436763	0.027394952	0.854260865	-5.256585831	0.854260865	ANTXR1	ANTXR cell adhesion molecule 1	84168
216301_at	-0.008997787	6.372220677	-2.283073005	0.027418222	0.854260865	-5.257342459	0.854260865	NA	NA	NA
212370_x_at	0.008420779	8.196000827	2.282554438	0.027451427	0.854260865	-5.258420928	0.854260865	WASHC2A	WASH complex subunit 2A	387680
215993_at	0.008418106	3.559790009	2.282256933	0.027470492	0.854260865	-5.259039565	0.854260865	NA	NA	NA
203104_at	-0.016658861	7.174758638	-2.281004838	0.027568359	0.854260865	-5.261918311	0.854260865	CSF1R	colony stimulating factor 1 receptor	1436
203903_s_at	-0.022431652	5.80477604	-2.280736046	0.027585644	0.854260865	-5.262476785	0.854260865	HEPH	hephaestin	9843
217761_at	-0.016159123	7.33271917	-2.280704193	0.027587693	0.854260865	-5.262542965	0.854260865	ADI1	acireductone dioxygenase 1	55256
210260_s_at	0.006099007	3.819583397	2.279924862	0.027620354	0.854260865	-5.263886732	0.854260865	TNFAIP8	TNF alpha induced protein 8	25816
203585_at	-0.007278847	6.544632651	-2.279528966	0.027645867	0.854260865	-5.26470921	0.854260865	ZNF185	zinc finger protein 185 with LIM domain	7739
207142_at	0.012517696	4.585037342	2.279043805	0.027677161	0.854260865	-5.265716982	0.854260865	KCNJ3	potassium inwardly rectifying channel subfamily J member 3	3760
221883_at	-0.009359181	5.901628632	-2.277621285	0.0277691	0.854260865	-5.268670859	0.854260865	PKNOX1	PBX/knotted 1 homeobox 1	5316
202014_at	0.016959366	6.024298735	2.275401687	0.027930687	0.854260865	-5.273549426	0.854260865	PPP1R15A	protein phosphatase 1 regulatory subunit 15A	23645
221605_s_at	-0.008695607	5.626465333	-2.274912844	0.027944903	0.854260865	-5.274290962	0.854260865	PIPOX	pipecolic acid and sarcosine oxidase	51268
212967_x_at	0.010820642	9.875368696	2.274344687	0.027981907	0.854260865	-5.275469242	0.854260865	NAP1L1	nucleosome assembly protein 1 like 1	4673
209826_at	-0.009610727	7.322633155	-2.273673826	0.028025657	0.854260865	-5.276860216	0.854260865	PPT2-EGFL8	PPT2-EGFL8 readthrough (NMD candidate)	100532746
209470_s_at	-0.010847658	10.90428704	-2.271960913	0.028137641	0.854260865	-5.280410335	0.854260865	GPM6A	glycoprotein M6A	2823
210034_s_at	0.005864059	3.77690077	2.271169307	0.028189528	0.854260865	-5.282050279	0.854260865	RPL5	ribosomal protein L5	6125
209411_s_at	0.008740266	7.151459749	2.271048944	0.028197425	0.854260865	-5.282299591	0.854260865	GGA3	golgi associated, gamma adaptin ear containing, ARF binding protein 3	23163
210990_s_at	0.009223392	5.441773425	2.270395944	0.028240301	0.854260865	-5.283651995	0.854260865	LAMA4	laminin subunit alpha 4	3910
218575_at	-0.006561006	6.934266944	-2.270091049	0.028260341	0.854260865	-5.284283347	0.854260865	ANAPC1	anaphase promoting complex subunit 1	64682
204728_s_at	0.010587418	3.954793778	2.269583615	0.028293721	0.854260865	-5.285333953	0.854260865	WDHD1	WD repeat and HMG-box DNA binding protein 1	11169
216150_at	-0.006474853	5.01220614	-2.268514661	0.028364154	0.854260865	-5.28754654	0.854260865	NA	NA	NA
219142_at	0.014809347	7.507516117	2.268567345	0.028378378	0.854260865	-5.287705878	0.854260865	RASL11B	RAS like family 11 member B	65997
217802_s_at	-0.015445577	9.908312764	-2.268257585	0.02839882	0.854260865	-5.288346714	0.854260865	NUCKS1	nuclear casein kinase and cyclin dependent kinase substrate 1	64710
211074_at	-0.021226888	8.047419167	-2.268078785	0.028410626	0.854260865	-5.288716586	0.854260865	FOLR1	folate receptor alpha	2348
204415_at	-0.013544426	6.877115338	-2.266789525	0.02848413	0.854260865	-5.291205776	0.854260865	IFI6	interferon alpha inducible protein 6	2537
208714_at	0.01472275	9.099058306	2.266919863	0.028487251	0.854260865	-5.29111342	0.854260865	NDUFV1	NADH:ubiquinone oxidoreductase core subunit V1	4723
217651_at	0.00918294	4.774657695	2.266597975	0.028490835	0.854260865	-5.291511764	0.854260865	PELP1	proline, glutamate and leucine rich protein 1	27043
214079_at	0.007510371	3.702902652	2.266503507	0.028497091	0.854260865	-5.291707129	0.854260865	DHRS2	dehydrogenase/reductase 2	10202
205765_at	0.008250232	4.133896112	2.265759132	0.028546435	0.854260865	-5.293246325	0.854260865	CYP3A5	cytochrome P450 family 3 subfamily A member 5	1577
208854_s_at	0.013915581	7.466994225	2.264959172	0.028609857	0.854260865	-5.295054576	0.854260865	STK24	serine/threonine kinase 24	8428
211451_s_at	0.016853162	5.271390676	2.264161904	0.028670343	0.854260865	-5.296813445	0.854260865	KCNJ4	potassium inwardly rectifying channel subfamily J member 4	3761
212220_at	0.009473015	4.343446487	2.263431881	0.028701198	0.854260865	-5.298055976	0.854260865	PSME4	proteasome activator subunit 4	23198
219442_at	-0.008467299	7.156950799	-2.262731996	0.028747887	0.854260865	-5.299501645	0.854260865	CLUHP3	clustered mitochondria homolog pseudogene 3	100132341
204577_s_at	0.009653418	4.73149763	2.262538887	0.028760781	0.854260865	-5.299900466	0.854260865	CLUAP1	clusterin associated protein 1	23059
218314_s_at	-0.008589514	5.927289047	-2.2616576	0.028819691	0.854260865	-5.301720211	0.854260865	NKAPD1	NKAP domain containing 1	55216
201667_at	-0.0322076	9.600401448	-2.261041575	0.028878756	0.854260865	-5.303255819	0.854260865	GJA1	gap junction protein alpha 1	2697
217052_x_at	-0.010542872	6.239379501	-2.260541138	0.028894475	0.854260865	-5.30402476	0.854260865	NA	NA	NA
202507_s_at	0.03527857	11.48132266	2.260769846	0.028896969	0.854260865	-5.303816512	0.854260865	SNAP25	synaptosome associated protein 25	6616
213456_at	0.010671453	5.369440297	2.260373159	0.028905742	0.854260865	-5.304371417	0.854260865	SOSTDC1	sclerostin domain containing 1	25928
202605_at	0.01147882	7.230754208	2.259516753	0.028963244	0.854260865	-5.306138461	0.854260865	GUSB	glucuronidase beta	2990
202594_at	0.012839135	8.121101425	2.259244001	0.028981578	0.854260865	-5.306701125	0.854260865	LEPROTL1	leptin receptor overlapping transcript like 1	23484
207683_at	-0.009782672	5.516058236	-2.257527504	0.029097202	0.854260865	-5.310240891	0.854260865	FOXN1	forkhead box N1	8456
217767_at	-0.024724506	7.435109884	-2.2575889	0.029110939	0.854260865	-5.310376222	0.854260865	C3	complement C3	718
206323_x_at	-0.015734106	9.802278862	-2.257529402	0.029114954	0.854260865	-5.310498847	0.854260865	OPHN1	oligophrenin 1	4983
218862_at	0.010930868	7.502919485	2.256846616	0.02914318	0.854260865	-5.311644432	0.854260865	ASB13	ankyrin repeat and SOCS box containing 13	79754
220420_at	-0.008782916	5.732048826	-2.256092042	0.02919421	0.854260865	-5.313199477	0.854260865	LMAN1L	lectin, mannose binding 1 like	79748
210460_s_at	0.012825514	9.085432468	2.256053611	0.029196811	0.854260865	-5.313278665	0.854260865	PSMD4	proteasome 26S subunit ubiquitin receptor, non-ATPase 4	5710
205358_at	-0.014720166	11.17601343	-2.255599022	0.029245506	0.854260865	-5.314476026	0.854260865	GRIA2	glutamate ionotropic receptor AMPA type subunit 2	2891
203120_at	-0.020954865	7.426910089	-2.255597717	0.029245595	0.854260865	-5.314478715	0.854260865	TP53BP2	tumor protein p53 binding protein 2	7159
203111_s_at	0.014525326	6.411155725	2.255327708	0.029263897	0.854260865	-5.315034803	0.854260865	PTK2B	protein tyrosine kinase 2 beta	2185
204819_at	-0.009796884	6.846819486	-2.255012961	0.029267324	0.854260865	-5.31542256	0.854260865	FGD1	FYVE, RhoGEF and PH domain containing 1	2245
209010_s_at	0.009758995	4.245802855	2.25354518	0.029367035	0.854260865	-5.318445084	0.854260865	TRIO	trio Rho guanine nucleotide exchange factor	7204
212310_at	0.017732762	6.55695775	2.253638825	0.029378608	0.854260865	-5.318511893	0.854260865	MIA3	MIA SH3 domain ER export factor 3	375056
214830_at	0.009357108	4.255363092	2.253373184	0.029378739	0.854260865	-5.318799162	0.854260865	SLC38A6	solute carrier family 38 member 6	145389
214832_at	-0.007134134	4.769693002	-2.253192348	0.029391049	0.854260865	-5.319171419	0.854260865	HNF4A	hepatocyte nuclear factor 4 alpha	3172
221845_s_at	-0.008797717	5.065329664	-2.253152224	0.029393781	0.854260865	-5.319254013	0.854260865	CLPB	ClpB family mitochondrial disaggregase	81570
215582_x_at	-0.012145172	7.465555907	-2.252626079	0.029429627	0.854260865	-5.320336948	0.854260865	MCM3AP	minichromosome maintenance complex component 3 associated protein	8888
200900_s_at	0.014567429	6.263993493	2.252032836	0.02948806	0.854260865	-5.321816418	0.854260865	M6PR	mannose-6-phosphate receptor, cation dependent	4074
203234_at	0.010944013	6.672149634	2.251555376	0.029502693	0.854260865	-5.322540101	0.854260865	UPP1	uridine phosphorylase 1	7378
200023_s_at	0.008707443	9.142679042	2.251272433	0.029522028	0.854260865	-5.323122166	0.854260865	EIF3F	eukaryotic translation initiation factor 3 subunit F	8665
216829_at	0.007624922	3.766605818	2.251253729	0.029523307	0.854260865	-5.323160642	0.854260865	NA	NA	NA
209463_s_at	0.007640297	5.773390642	2.251159295	0.029529763	0.854260865	-5.323354894	0.854260865	TAF12	TATA-box binding protein associated factor 12	6883
206303_s_at	0.011360488	6.524352932	2.251124503	0.029532142	0.854260865	-5.323426462	0.854260865	NUDT4	nudix hydrolase 4	11163
219238_at	-0.009519172	7.253818719	-2.250644261	0.029564995	0.854260865	-5.324414224	0.854260865	PIGV	phosphatidylinositol glycan anchor biosynthesis class V	55650
205404_at	0.014748169	6.229682977	2.250140443	0.029617498	0.854260865	-5.325707873	0.854260865	HSD11B1	hydroxysteroid 11-beta dehydrogenase 1	3290
218421_at	0.013584877	7.899045302	2.249903281	0.02962269	0.854260865	-5.326037198	0.854260865	CERK	ceramide kinase	64781
213427_at	0.012885727	6.182350533	2.249568283	0.029638722	0.854260865	-5.32662669	0.854260865	RPP40	ribonuclease P/MRP subunit p40	10799
207776_s_at	0.018941587	7.449428067	2.249650794	0.029651071	0.854260865	-5.32671435	0.854260865	CACNB2	calcium voltage-gated channel auxiliary subunit beta 2	783
49878_at	0.007467712	8.698514994	2.248912636	0.029683728	0.854260865	-5.327974447	0.854260865	PEX16	peroxisomal biogenesis factor 16	9409
200092_s_at	-0.0120671	10.49077244	-2.248584689	0.029706262	0.854260865	-5.328648463	0.854260865	RPL37	ribosomal protein L37	6167
211954_s_at	0.016432489	7.615249166	2.248602983	0.02972303	0.854260865	-5.328867553	0.854260865	IPO5	importin 5	3843
203551_s_at	0.012421567	7.513163813	2.248182857	0.029733893	0.854260865	-5.329474227	0.854260865	COX11	cytochrome c oxidase copper chaperone COX11	1353
202861_at	0.011015229	7.462937723	2.24793336	0.029751061	0.854260865	-5.329986884	0.854260865	PER1	period circadian regulator 1	5187
212869_x_at	-0.006461681	12.68652979	-2.247854695	0.029756476	0.854260865	-5.330148511	0.854260865	TPT1	tumor protein, translationally-controlled 1	7178
220948_s_at	0.015457168	10.09949684	2.248027408	0.029762624	0.854260865	-5.330049996	0.854260865	ATP1A1	ATPase Na+/K+ transporting subunit alpha 1	476
222279_at	-0.011224723	4.962351101	-2.246720418	0.02983465	0.854260865	-5.332478547	0.854260865	HLA-F-AS1	HLA-F antisense RNA 1	285830
207057_at	-0.023552318	6.091449255	-2.246517227	0.029866732	0.854260865	-5.33315133	0.854260865	SLC16A7	solute carrier family 16 member 7	9194
216242_x_at	0.012509481	7.299729024	2.246205882	0.029870172	0.854260865	-5.333535204	0.854260865	POLR2J4	RNA polymerase II subunit J4 (pseudogene)	84820
216050_at	0.007012515	3.322559816	2.245588526	0.029912841	0.854260865	-5.334802759	0.854260865	NA	NA	NA
214013_s_at	0.009628249	4.979200011	2.245414028	0.029924912	0.854260865	-5.335160988	0.854260865	NA	NA	NA
219035_s_at	0.009308347	8.102086106	2.244956909	0.029956553	0.854260865	-5.336099311	0.854260865	RNF34	ring finger protein 34	80196
203696_s_at	0.009298992	5.60992102	2.244601672	0.029981162	0.854260865	-5.336828397	0.854260865	RFC2	replication factor C subunit 2	5982
200598_s_at	0.022817275	7.031122455	2.242755101	0.030127496	0.854260865	-5.340870142	0.854260865	HSP90B1	heat shock protein 90 beta family member 1	7184
52255_s_at	-0.011218254	7.46595169	-2.242201073	0.030147938	0.854260865	-5.341752979	0.854260865	COL5A3	collagen type V alpha 3 chain	50509
202792_s_at	0.009898577	6.83224946	2.241890346	0.030169586	0.854260865	-5.342390099	0.854260865	PPP6R2	protein phosphatase 6 regulatory subunit 2	9701
202176_at	0.012448525	7.15037571	2.24150174	0.030196678	0.854260865	-5.343186804	0.854260865	ERCC3	ERCC excision repair 3, TFIIH core complex helicase subunit	2071
217046_s_at	-0.009453333	5.591391881	-2.241487533	0.030197669	0.854260865	-5.34321593	0.854260865	AGER	advanced glycosylation end-product specific receptor	177
219674_s_at	-0.009609201	5.681648654	-2.241422825	0.030202182	0.854260865	-5.34334858	0.854260865	NA	NA	NA
202898_at	-0.014600289	7.847395224	-2.240194497	0.030306135	0.854260865	-5.346117928	0.854260865	SDC3	syndecan 3	9672
220311_at	-0.007910904	5.060995589	-2.239614016	0.030328591	0.854260865	-5.347055395	0.854260865	N6AMT1	N-6 adenine-specific DNA methyltransferase 1	29104
218007_s_at	-0.01224829	8.605349928	-2.238711154	0.030391864	0.854260865	-5.348904754	0.854260865	RPS27L	ribosomal protein S27 like	51065
220610_s_at	0.006683479	6.648445836	2.238420903	0.03041223	0.854260865	-5.349499161	0.854260865	LRRFIP2	LRR binding FLII interacting protein 2	9209
217663_at	0.008809904	3.649237967	2.238405907	0.030413282	0.854260865	-5.349529869	0.854260865	ZNF234	zinc finger protein 234	10780
218815_s_at	-0.008468897	6.054034527	-2.237914432	0.030447796	0.854260865	-5.350536216	0.854260865	TMEM51	transmembrane protein 51	55092
216502_at	-0.012580536	4.869238699	-2.237397716	0.030484119	0.854260865	-5.351594058	0.854260865	ISG20L2	interferon stimulated exonuclease gene 20 like 2	81875
211016_x_at	0.011143014	4.807411132	2.236997598	0.030512273	0.854260865	-5.352413064	0.854260865	HSPA4	heat shock protein family A (Hsp70) member 4	3308
205891_at	-0.018533643	6.158982356	-2.23699794	0.030530463	0.854260865	-5.352662404	0.854260865	ADORA2B	adenosine A2b receptor	136
221703_at	0.007722523	3.55663068	2.23645883	0.030550219	0.854260865	-5.35351569	0.854260865	BRIP1	BRCA1 interacting helicase 1	83990
218819_at	-0.016155499	6.158221718	-2.236422117	0.030571029	0.854260865	-5.353840532	0.854260865	INTS6	integrator complex subunit 6	26512
221561_at	0.007530345	3.45310914	2.235745564	0.030600519	0.854260865	-5.354975114	0.854260865	SOAT1	sterol O-acyltransferase 1	6646
221423_s_at	0.016963915	5.832467935	2.235461791	0.030638791	0.854260865	-5.355804814	0.854260865	YIPF5	Yip1 domain family member 5	81555
221189_s_at	0.007107587	6.896603582	2.234961243	0.030655916	0.854260865	-5.356579499	0.854260865	TARS2	threonyl-tRNA synthetase 2, mitochondrial	80222
206557_at	0.01462419	4.209435261	2.234250623	0.030724442	0.854260865	-5.358281224	0.854260865	ZNF702P	zinc finger protein 702, pseudogene	79986
219628_at	0.016572014	8.10449578	2.232842957	0.030824256	0.854260865	-5.361158069	0.854260865	ZMAT3	zinc finger matrin-type 3	64393
209839_at	0.012807915	9.346758972	2.232095826	0.030859057	0.854260865	-5.362437129	0.854260865	DNM3	dynamin 3	26052
216666_at	-0.006850715	4.648198777	-2.231945558	0.030869743	0.854260865	-5.36274415	0.854260865	MGAM2	maltase-glucoamylase 2 (putative)	93432
213842_x_at	0.008697372	8.636837677	2.231794222	0.030880509	0.854260865	-5.363053338	0.854260865	NSUN5P2	NSUN5 pseudogene 2	260294
219195_at	0.01229059	6.481223117	2.231077276	0.030931554	0.854260865	-5.364517866	0.854260865	PPARGC1A	PPARG coactivator 1 alpha	10891
213482_at	0.015868886	8.319854732	2.229748335	0.031044703	0.854260865	-5.367477495	0.854260865	DOCK3	dedicator of cytokinesis 3	1795
213259_s_at	-0.008969882	6.435654482	-2.229176199	0.031067272	0.854260865	-5.368399453	0.854260865	SARM1	sterile alpha and TIR motif containing 1	23098
206022_at	-0.01646159	6.405246314	-2.228827268	0.031110585	0.854260865	-5.369357035	0.854260865	NDP	norrin cystine knot growth factor NDP	4693
200759_x_at	0.008265956	9.960081023	2.22841041	0.031122091	0.854260865	-5.369962287	0.854260865	NFE2L1	NFE2 like bZIP transcription factor 1	4779
204957_at	0.017257029	7.090445097	2.228052143	0.031166125	0.854260865	-5.370938289	0.854260865	ORC5	origin recognition complex subunit 5	5001
201330_at	0.013062074	6.740668451	2.227440798	0.031194432	0.854260865	-5.371977904	0.854260865	RARS1	arginyl-tRNA synthetase 1	5917
201407_s_at	-0.013085858	5.844565474	-2.227020344	0.031224628	0.854260865	-5.372835459	0.854260865	PPP1CB	protein phosphatase 1 catalytic subunit beta	5500
202873_at	0.021410673	6.268193167	2.226332415	0.031289662	0.854260865	-5.374444971	0.854260865	ATP6V1C1	ATPase H+ transporting V1 subunit C1	528
207266_x_at	0.007781428	6.852452009	2.225915225	0.031301304	0.854260865	-5.375051543	0.854260865	RBMS1	RNA binding motif single stranded interacting protein 1	5937
62987_r_at	-0.00810484	9.378531036	-2.225572782	0.031325971	0.854260865	-5.375749649	0.854260865	CACNG4	calcium voltage-gated channel auxiliary subunit gamma 4	27092
201971_s_at	0.044837708	7.299390205	2.225687925	0.031336072	0.854260865	-5.375758593	0.854260865	ATP6V1A	ATPase H+ transporting V1 subunit A	523
219506_at	-0.012685537	7.154396972	-2.224892455	0.031375027	0.854260865	-5.37713631	0.854260865	C1orf54	chromosome 1 open reading frame 54	79630
212280_x_at	0.008472242	7.807538871	2.224260497	0.031420657	0.854260865	-5.378424083	0.854260865	ATG4B	autophagy related 4B cysteine peptidase	23192
219331_s_at	0.006790561	6.271521582	2.224192484	0.031425572	0.854260865	-5.37856266	0.854260865	KLHDC8A	kelch domain containing 8A	55220
200611_s_at	0.010376229	7.807293916	2.224047838	0.031436025	0.854260865	-5.378857365	0.854260865	WDR1	WD repeat domain 1	9948
214292_at	-0.010642014	4.700374594	-2.223355482	0.031486106	0.854260865	-5.380267774	0.854260865	ITGB4	integrin subunit beta 4	3691
201842_s_at	-0.031268319	7.797924679	-2.223580639	0.031488242	0.854260865	-5.38005163	0.854260865	EFEMP1	EGF containing fibulin extracellular matrix protein 1	2202
219017_at	0.009005863	3.909620658	2.222804219	0.031526031	0.854260865	-5.38139051	0.854260865	ETNK1	ethanolamine kinase 1	55500
201529_s_at	0.015324645	7.328450058	2.222828052	0.031542747	0.854260865	-5.381584046	0.854260865	RPA1	replication protein A1	6117
218103_at	0.008347047	7.296308483	2.222003224	0.031584123	0.854260865	-5.383021475	0.854260865	FTSJ3	FtsJ RNA 2'-O-methyltransferase 3	117246
209567_at	0.008792617	6.671877837	2.221882892	0.031592858	0.854260865	-5.383266452	0.854260865	RRS1	ribosome biogenesis regulator 1 homolog	23212
218722_s_at	0.008475182	7.064197104	2.221858169	0.031594653	0.854260865	-5.383316782	0.854260865	CCDC51	coiled-coil domain containing 51	79714
204921_at	0.007580317	7.843378064	2.221767821	0.031601214	0.854260865	-5.383500707	0.854260865	GAS8	growth arrest specific 8	2622
217815_at	0.008473345	8.789951357	2.221258847	0.031638194	0.854260865	-5.384536735	0.854260865	SUPT16H	SPT16 homolog, facilitates chromatin remodeling subunit	11198
205750_at	0.008865901	5.069304924	2.220901309	0.031664195	0.854260865	-5.385264401	0.854260865	BPHL	biphenyl hydrolase like	670
209444_at	0.012930184	8.995881273	2.21976565	0.031748964	0.854260865	-5.387601833	0.854260865	RAP1GDS1	Rap1 GTPase-GDP dissociation stimulator 1	5910
202583_s_at	0.022625813	7.535318686	2.219657132	0.031773314	0.854260865	-5.388036143	0.854260865	RANBP9	RAN binding protein 9	10048
202207_at	0.017692186	8.104797304	2.21959123	0.031778122	0.854260865	-5.388170161	0.854260865	ARL4C	ADP ribosylation factor like GTPase 4C	10123
201721_s_at	-0.020371669	7.219962499	-2.219506565	0.031784299	0.854260865	-5.388342331	0.854260865	LAPTM5	lysosomal protein transmembrane 5	7805
204950_at	-0.007167355	5.739014534	-2.218642836	0.031828872	0.854260865	-5.389858714	0.854260865	CARD8	caspase recruitment domain family member 8	22900
204284_at	-0.024529031	9.023605201	-2.218455725	0.031861062	0.854260865	-5.390478822	0.854260865	PPP1R3C	protein phosphatase 1 regulatory subunit 3C	5507
214393_at	-0.007641131	5.413000566	-2.217816829	0.03188929	0.854260865	-5.391538097	0.854260865	RND2	Rho family GTPase 2	8153
200080_s_at	-0.013589681	9.564777645	-2.217690767	0.031909273	0.854260865	-5.391933232	0.854260865	H3-3A	H3.3 histone A	3020
201495_x_at	-0.010081976	4.782346233	-2.216822079	0.031962186	0.854260865	-5.393559897	0.854260865	MYH11	myosin heavy chain 11	4629
202859_x_at	0.014483194	5.548885848	2.21650063	0.032004318	0.854260865	-5.394451639	0.854260865	CXCL8	C-X-C motif chemokine ligand 8	3576
216843_x_at	0.008988065	7.432141632	2.216158654	0.032010884	0.854260865	-5.394907888	0.854260865	PMS2P1	PMS1 homolog 2, mismatch repair system component pseudogene 1	5379
216786_at	0.007370834	3.932876419	2.215862786	0.032032623	0.854260865	-5.395508949	0.854260865	FAM224A	family with sequence similarity 224 member A	401630
53991_at	-0.007443127	6.636479344	-2.215598049	0.032052086	0.854260865	-5.396046713	0.854260865	DENND2A	DENN domain containing 2A	27147
206521_s_at	-0.006180137	4.911967872	-2.214723059	0.032116488	0.854260865	-5.397823727	0.854260865	GTF2A1	general transcription factor IIA subunit 1	2957
213874_at	-0.009587474	5.930187347	-2.214598392	0.032125673	0.854260865	-5.398076867	0.854260865	SERPINA4	serpin family A member 4	5267
211076_x_at	-0.009207279	5.145546073	-2.214046972	0.032166329	0.854260865	-5.399196408	0.854260865	ATN1	atrophin 1	1822
208466_at	-0.00676751	6.137342357	-2.213828096	0.032182479	0.854260865	-5.399640728	0.854260865	RAB3D	RAB3D, member RAS oncogene family	9545
207959_s_at	-0.010137685	4.684544632	-2.21304371	0.032240415	0.854260865	-5.401232749	0.854260865	DNAH9	dynein axonemal heavy chain 9	1770
216027_at	0.006585966	3.538222164	2.213043462	0.032240434	0.854260865	-5.401233253	0.854260865	TMX4	thioredoxin related transmembrane protein 4	56255
208800_at	0.01566493	6.441726874	2.212966608	0.032264716	0.854260865	-5.401625828	0.854260865	SRP72	signal recognition particle 72	6731
202115_s_at	0.010265364	7.175068671	2.210921259	0.032397648	0.854260865	-5.40553831	0.854260865	NOC2L	NOC2 like nucleolar associated transcriptional repressor	26155
219755_at	-0.00722375	5.500343068	-2.209975947	0.032467895	0.854260865	-5.407454891	0.854260865	CBX8	chromobox 8	57332
203866_at	0.00775645	6.172803149	2.209847533	0.032477448	0.854260865	-5.407715196	0.854260865	NLE1	notchless homolog 1	54475
214813_at	0.009427587	5.19829181	2.209579924	0.032497365	0.854260865	-5.408257618	0.854260865	ZNF75D	zinc finger protein 75D	7626
200688_at	0.009330569	6.399322294	2.207491736	0.032653146	0.854260865	-5.412488419	0.854260865	SF3B3	splicing factor 3b subunit 3	23450
211223_at	-0.009161309	6.480780262	-2.207469681	0.032654794	0.854260865	-5.412533086	0.854260865	PROP1	PROP paired-like homeobox 1	5626
210042_s_at	-0.008503526	5.144344297	-2.20732539	0.032665583	0.854260865	-5.412825309	0.854260865	CTSZ	cathepsin Z	1522
209496_at	-0.00924502	6.104582088	-2.206430193	0.032732591	0.854260865	-5.414637949	0.854260865	RARRES2	retinoic acid receptor responder 2	5919
40420_at	-0.007062392	4.622156818	-2.206415414	0.032733698	0.854260865	-5.414667871	0.854260865	STK10	serine/threonine kinase 10	6793
211228_s_at	0.010041176	7.141285178	2.205605927	0.032794397	0.854260865	-5.416306448	0.854260865	RAD17	RAD17 checkpoint clamp loader component	5884
215549_x_at	0.007291518	6.454315024	2.205131426	0.032830024	0.854260865	-5.417266719	0.854260865	CTAGE9	CTAGE family member 9	643854
202456_s_at	0.014760794	6.46787017	2.205173613	0.03284558	0.854260865	-5.417413705	0.854260865	ZER1	zyg-11 related cell cycle regulator	10444
205178_s_at	-0.017269748	6.684460674	-2.205018397	0.032857243	0.854260865	-5.417727709	0.854260865	RBBP6	RB binding protein 6, ubiquitin ligase	5930
218189_s_at	0.011203468	6.683090803	2.204768472	0.032857298	0.854260865	-5.418001135	0.854260865	NANS	N-acetylneuraminate synthase	54187
210925_at	-0.00719404	6.917625444	-2.204580644	0.03287142	0.854260865	-5.418381157	0.854260865	CIITA	class II major histocompatibility complex transactivator	4261
212237_at	0.009056757	7.111270331	2.204503168	0.032877247	0.854260865	-5.418537901	0.854260865	ASXL1	ASXL transcriptional regulator 1	171023
206082_at	-0.00812976	5.523282936	-2.203141745	0.032979786	0.854260865	-5.42129154	0.854260865	HCP5	HLA complex P5	10866
204853_at	0.009241073	5.217673717	2.203074442	0.032984863	0.854260865	-5.421427633	0.854260865	ORC2	origin recognition complex subunit 2	4999
206487_at	0.012044704	4.131272999	2.202806547	0.033005076	0.854260865	-5.421969309	0.854260865	SUN1	Sad1 and UNC84 domain containing 1	23353
214527_s_at	0.014274933	6.712439861	2.203023621	0.033007456	0.854260865	-5.421761585	0.854260865	PQBP1	polyglutamine binding protein 1	10084
213580_at	0.00778439	3.728093048	2.202557603	0.033023869	0.854260865	-5.42247262	0.854260865	CREBZF	CREB/ATF bZIP transcription factor	58487
222231_s_at	0.010815182	7.850222367	2.20212828	0.033056302	0.854260865	-5.423340511	0.854260865	LRRC59	leucine rich repeat containing 59	55379
216326_s_at	0.007806458	7.377242696	2.202118778	0.03305702	0.854260865	-5.423359719	0.854260865	HDAC3	histone deacetylase 3	8841
202662_s_at	-0.008791507	4.954507795	-2.202047081	0.033062439	0.854260865	-5.423504643	0.854260865	ITPR2	inositol 1,4,5-trisphosphate receptor type 2	3709
200026_at	-0.006918184	11.5580852	-2.201979009	0.033067585	0.854260865	-5.423642237	0.854260865	RPL34	ribosomal protein L34	6164
210698_at	0.008050597	3.590251259	2.201729385	0.033086461	0.854260865	-5.42414677	0.854260865	NA	NA	NA
216565_x_at	-0.012516852	7.953148049	-2.20144874	0.033107694	0.854260865	-5.424713951	0.854260865	NA	NA	NA
211880_x_at	-0.009269038	5.033557615	-2.201179305	0.033128091	0.854260865	-5.42525842	0.854260865	PCDHGA1	protocadherin gamma subfamily A, 1	56114
212226_s_at	-0.033575687	9.910237606	-2.200474011	0.033200336	0.854260865	-5.426913223	0.854260865	PLPP3	phospholipid phosphatase 3	8613
66053_at	0.00592254	4.125268184	2.200182164	0.033203673	0.854260865	-5.427272962	0.854260865	HNRNPUL2	heterogeneous nuclear ribonucleoprotein U like 2	221092
220491_at	-0.018014968	5.514631299	-2.20040698	0.03320542	0.854260865	-5.4270486	0.854260865	HAMP	hepcidin antimicrobial peptide	57817
208214_at	0.007742292	4.722449574	2.19982069	0.033231109	0.854260865	-5.428003074	0.854260865	ADRB1	adrenoceptor beta 1	153
204450_x_at	-0.008441251	5.173065461	-2.199619815	0.033246365	0.854260865	-5.428408765	0.854260865	APOA1	apolipoprotein A1	335
202408_s_at	0.010017626	7.270152769	2.199503666	0.033255189	0.854260865	-5.428643328	0.854260865	PRPF31	pre-mRNA processing factor 31	26121
204076_at	0.013375481	8.380318157	2.198569487	0.033335318	0.854260865	-5.430639927	0.854260865	ENTPD4	ectonucleoside triphosphate diphosphohydrolase 4	9583
212219_at	0.009968189	6.304589636	2.198181342	0.033355792	0.854260865	-5.431313063	0.854260865	PSME4	proteasome activator subunit 4	23198
210999_s_at	0.008192889	5.286767865	2.197732923	0.03338997	0.854260865	-5.432218118	0.854260865	GRB10	growth factor receptor bound protein 10	2887
211501_s_at	0.009294168	6.946072273	2.197585294	0.033401228	0.854260865	-5.432516049	0.854260865	EIF3B	eukaryotic translation initiation factor 3 subunit B	8662
208538_at	-0.007877803	5.138119358	-2.197372603	0.033417455	0.854260865	-5.432945252	0.854260865	ANP32CP	acidic nuclear phosphoprotein 32 family member C, pseudogene	23520
217527_s_at	0.012984783	6.95734894	2.197340517	0.033423857	0.854260865	-5.433057863	0.854260865	NFATC2IP	nuclear factor of activated T cells 2 interacting protein	84901
215342_s_at	-0.031997293	6.00082516	-2.197192887	0.033450023	0.854260865	-5.433535933	0.854260865	RABGAP1L	RAB GTPase activating protein 1 like	9910
200952_s_at	-0.010501416	5.533812207	-2.196914391	0.033452436	0.854260865	-5.433869799	0.854260865	CCND2	cyclin D2	894
208508_s_at	0.006731594	3.899274722	2.196854635	0.033457	0.854260865	-5.43399036	0.854260865	OR2J2	olfactory receptor family 2 subfamily J member 2	26707
221892_at	-0.008174246	6.621898422	-2.194347905	0.033648968	0.854260865	-5.439045423	0.854260865	H6PD	hexose-6-phosphate dehydrogenase/glucose 1-dehydrogenase	9563
204465_s_at	0.015439588	10.10296176	2.193474436	0.033735	0.854260865	-5.441031825	0.854260865	INA	internexin neuronal intermediate filament protein alpha	9118
200031_s_at	-0.009812489	11.34642146	-2.192867942	0.033762763	0.854260865	-5.442027747	0.854260865	RPS11	ribosomal protein S11	6205
218997_at	0.008664349	6.549137167	2.191555815	0.033863937	0.854260865	-5.444670515	0.854260865	POLR1E	RNA polymerase I subunit E	64425
201817_at	0.009975772	6.769530833	2.191133283	0.033896574	0.854260865	-5.445521271	0.854260865	UBE3C	ubiquitin protein ligase E3C	9690
211776_s_at	0.022382188	7.879698628	2.190865822	0.0339362	0.854260865	-5.446284388	0.854260865	EPB41L3	erythrocyte membrane protein band 4.1 like 3	23136
218250_s_at	-0.014737461	8.240709491	-2.190598687	0.033956864	0.854260865	-5.446821996	0.854260865	CNOT7	CCR4-NOT transcription complex subunit 7	29883
215565_at	0.005290812	3.845602036	2.190068407	0.03397895	0.854260865	-5.447664788	0.854260865	DTNB-AS1	DTNB antisense RNA 1	101929272
40273_at	0.011407666	7.647051303	2.188870003	0.034071868	0.854260865	-5.450076094	0.854260865	SPHK2	sphingosine kinase 2	56848
212502_at	0.013535559	7.37880306	2.188392152	0.034120662	0.854260865	-5.451174671	0.854260865	ADO	2-aminoethanethiol dioxygenase	84890
204617_s_at	0.01102703	7.455403161	2.188006258	0.034138978	0.854260865	-5.451813376	0.854260865	ACD	ACD shelterin complex subunit and telomerase recruitment factor	65057
218503_at	0.015045404	7.681975495	2.188159325	0.034146072	0.854260865	-5.451728767	0.854260865	FOCAD	focadhesin	54914
203829_at	-0.011491868	6.149640967	-2.187770414	0.034157322	0.854260865	-5.452287642	0.854260865	ELP4	elongator acetyltransferase complex subunit 4	26610
213756_s_at	0.009646097	5.034336253	2.187466948	0.034180939	0.854260865	-5.452897833	0.854260865	HSF1	heat shock transcription factor 1	3297
210313_at	-0.009420903	6.164115287	-2.186939525	0.03422202	0.854260865	-5.453958181	0.854260865	LILRA4	leukocyte immunoglobulin like receptor A4	23547
218426_s_at	0.008707639	6.299536924	2.186768576	0.034235345	0.854260865	-5.454301817	0.854260865	RNF216	ring finger protein 216	54476
212102_s_at	0.010149322	4.522043951	2.186027399	0.034293168	0.854260865	-5.455791463	0.854260865	KPNA6	karyopherin subunit alpha 6	23633
213893_x_at	0.00782598	7.773045021	2.184100547	0.034443898	0.854260865	-5.459662234	0.854260865	PMS2P5	PMS1 homolog 2, mismatch repair system component pseudogene 5	5383
217227_x_at	-0.006900448	6.350109169	-2.183095534	0.034522748	0.854260865	-5.461680078	0.854260865	NA	NA	NA
202003_s_at	-0.014178129	7.630930449	-2.183311772	0.034524841	0.854260865	-5.461466641	0.854260865	ACAA2	acetyl-CoA acyltransferase 2	10449
201747_s_at	0.011733355	4.898513323	2.182810439	0.034545145	0.854260865	-5.46225235	0.854260865	SAFB	scaffold attachment factor B	6294
218782_s_at	0.0077516	4.081013627	2.182369001	0.034579849	0.854260865	-5.463138334	0.854260865	ATAD2	ATPase family AAA domain containing 2	29028
202451_at	0.012182579	7.072550122	2.181977465	0.034610656	0.854260865	-5.46392404	0.854260865	GTF2H1	general transcription factor IIH subunit 1	2965
201943_s_at	0.01446663	5.462518056	2.18216478	0.034615004	0.854260865	-5.463768219	0.854260865	CPD	carboxypeptidase D	1362
211930_at	0.01342713	7.577392351	2.181328661	0.034672847	0.854260865	-5.465353262	0.854260865	HNRNPA3	heterogeneous nuclear ribonucleoprotein A3	220988
205229_s_at	0.008139964	5.104431952	2.180048374	0.034762795	0.854260865	-5.467793557	0.854260865	COCH	cochlin	1690
201986_at	-0.012452905	7.920592543	-2.178885308	0.034854806	0.854260865	-5.470125199	0.854260865	MED13	mediator complex subunit 13	9969
204362_at	0.014832038	6.839518118	2.179118509	0.034855478	0.854260865	-5.469876227	0.854260865	SKAP2	src kinase associated phosphoprotein 2	8935
209550_at	0.015103218	8.626686868	2.179097016	0.03485718	0.854260865	-5.469919298	0.854260865	NDN	necdin, MAGE family member	4692
203420_at	0.008639801	8.881916029	2.178638174	0.034874385	0.854260865	-5.470620509	0.854260865	FAM8A1	family with sequence similarity 8 member A1	51439
211090_s_at	0.018458303	4.954405673	2.178630867	0.03489411	0.854260865	-5.470853353	0.854260865	PRP4K	pre-mRNA processing factor kinase PRP4K	8899
204804_at	-0.006739913	5.158357769	-2.177860772	0.034936037	0.854260865	-5.472178297	0.854260865	TRIM21	tripartite motif containing 21	6737
209647_s_at	0.016850294	7.057863168	2.177352107	0.034995594	0.854260865	-5.473414872	0.854260865	SOCS5	suppressor of cytokine signaling 5	9655
217689_at	-0.007746438	5.457928478	-2.176751894	0.035024143	0.854260865	-5.474399539	0.854260865	PTPN1	protein tyrosine phosphatase non-receptor type 1	5770
205738_s_at	0.019438233	7.132957066	2.176441158	0.035068047	0.854260865	-5.475238882	0.854260865	FABP3	fatty acid binding protein 3	2170
212499_s_at	-0.009595167	4.450291952	-2.175920904	0.035090298	0.854260865	-5.476063538	0.854260865	MAPK1IP1L	mitogen-activated protein kinase 1 interacting protein 1 like	93487
57588_at	-0.010800689	5.842717055	-2.17536576	0.035134554	0.854260865	-5.477174892	0.854260865	SLC24A3	solute carrier family 24 member 3	57419
210241_s_at	-0.009840521	5.204885793	-2.17478354	0.035181022	0.854260865	-5.478340204	0.854260865	TP53TG1	TP53 target 1	11257
201966_at	0.008900744	9.109988551	2.173912044	0.035250679	0.854260865	-5.480084034	0.854260865	NDUFS2	NADH:ubiquinone oxidoreductase core subunit S2	4720
215075_s_at	0.008575525	7.66377628	2.173361245	0.035294766	0.854260865	-5.481185873	0.854260865	GRB2	growth factor receptor bound protein 2	2885
205363_at	-0.021396186	5.976262949	-2.173515633	0.035301629	0.854260865	-5.481092587	0.854260865	BBOX1	gamma-butyrobetaine hydroxylase 1	8424
210996_s_at	-0.013127974	10.16596653	-2.173017535	0.035329716	0.854260865	-5.481956327	0.854260865	YWHAE	tyrosine 3-monooxygenase/tryptophan 5-monooxygenase activation protein epsilon	7531
221604_s_at	0.01275723	6.627501002	2.172180226	0.035392405	0.854260865	-5.48358054	0.854260865	PEX16	peroxisomal biogenesis factor 16	9409
213389_at	-0.007938348	7.109944307	-2.171799524	0.035420034	0.854260865	-5.484308781	0.854260865	ZNF592	zinc finger protein 592	9640
219304_s_at	0.00923965	5.89621627	2.171686312	0.03542913	0.854260865	-5.484535096	0.854260865	PDGFD	platelet derived growth factor D	80310
219719_at	-0.011399071	7.443243532	-2.171113435	0.035475191	0.854260865	-5.485680154	0.854260865	HIGD1B	HIG1 hypoxia inducible domain family member 1B	51751
215418_at	-0.009118898	6.3080204	-2.17060178	0.035516373	0.854260865	-5.486702637	0.854260865	PARVA	parvin alpha	55742
218532_s_at	0.01226147	8.544919578	2.170523072	0.035522712	0.854260865	-5.486859908	0.854260865	RETREG1	reticulophagy regulator 1	54463
204401_at	-0.010318505	5.537028387	-2.170493486	0.035525095	0.854260865	-5.486919026	0.854260865	KCNN4	potassium calcium-activated channel subfamily N member 4	3783
204470_at	0.009088766	4.34932953	2.170171193	0.035551063	0.854260865	-5.487562966	0.854260865	CXCL1	C-X-C motif chemokine ligand 1	2919
222297_x_at	-0.008897536	5.542185957	-2.169825921	0.035578902	0.854260865	-5.488252735	0.854260865	NA	NA	NA
212852_s_at	-0.02046956	9.505952721	-2.167888708	0.035754765	0.854260865	-5.492333792	0.854260865	RO60	Ro60, Y RNA binding protein	6738
209019_s_at	0.009618537	10.32529712	2.16711031	0.035798526	0.854260865	-5.493674775	0.854260865	PINK1	PTEN induced kinase 1	65018
1294_at	-0.00592849	6.400274727	-2.167008166	0.03580681	0.854260865	-5.493878611	0.854260865	UBA7	ubiquitin like modifier activating enzyme 7	7318
218066_at	-0.008751731	7.474040795	-2.166703862	0.0358315	0.854260865	-5.494485827	0.854260865	SLC12A7	solute carrier family 12 member 7	10723
218310_at	0.010812203	7.949130113	2.166106738	0.035879992	0.854260865	-5.495677146	0.854260865	RABGEF1	RAB guanine nucleotide exchange factor 1	27342
215552_s_at	-0.007193679	4.640173546	-2.164892341	0.035978791	0.854260865	-5.498099169	0.854260865	ESR1	estrogen receptor 1	2099
204347_at	-0.006665427	5.12489024	-2.163166198	0.036119636	0.854260865	-5.501539953	0.854260865	AK4	adenylate kinase 4	205
200690_at	0.008145183	7.284284822	2.162579869	0.036167589	0.854260865	-5.502708202	0.854260865	HSPA9	heat shock protein family A (Hsp70) member 9	3313
216841_s_at	0.007953498	3.524732284	2.161415419	0.036262988	0.854260865	-5.50502759	0.854260865	SOD2	superoxide dismutase 2	6648
206956_at	-0.01021495	5.594922881	-2.16137157	0.036266585	0.854260865	-5.505114909	0.854260865	BGLAP	bone gamma-carboxyglutamate protein	632
212222_at	0.009454287	7.476287777	2.160085428	0.036372222	0.854260865	-5.50767548	0.854260865	PSME4	proteasome activator subunit 4	23198
218375_at	0.011905433	7.77110872	2.160074903	0.036373088	0.854260865	-5.507696428	0.854260865	NUDT9	nudix hydrolase 9	53343
201733_at	0.012007412	5.910692567	2.159624297	0.036410163	0.854260865	-5.508593243	0.854260865	CLCN3	chloride voltage-gated channel 3	1182
204635_at	0.010334112	7.544175566	2.159350976	0.036432668	0.854260865	-5.509137144	0.854260865	RPS6KA5	ribosomal protein S6 kinase A5	9252
220056_at	-0.007100759	5.097090277	-2.1592002	0.036445088	0.854260865	-5.509437159	0.854260865	IL22RA1	interleukin 22 receptor subunit alpha 1	58985
215498_s_at	0.016680438	5.562791191	2.158045417	0.036559802	0.854260865	-5.511941993	0.854260865	MAP2K3	mitogen-activated protein kinase kinase 3	5606
200766_at	0.010592174	7.336216849	2.157728875	0.036566482	0.854260865	-5.512363939	0.854260865	CTSD	cathepsin D	1509
55093_at	0.009976719	7.26561664	2.15772047	0.036567176	0.854260865	-5.512380655	0.854260865	CHPF2	chondroitin polymerizing factor 2	54480
213008_at	0.007099932	5.1383643	2.157503883	0.036585076	0.854260865	-5.512811355	0.854260865	FANCI	FA complementation group I	55215
51146_at	-0.00551102	4.774171771	-2.156257208	0.03668826	0.854260865	-5.515289795	0.854260865	PIGV	phosphatidylinositol glycan anchor biosynthesis class V	55650
210108_at	0.010269647	5.338577185	2.155807695	0.036725528	0.854260865	-5.51618316	0.854260865	CACNA1D	calcium voltage-gated channel subunit alpha1 D	776
201551_s_at	0.03120718	5.784110205	2.156006077	0.036728575	0.854260865	-5.515995466	0.854260865	LAMP1	lysosomal associated membrane protein 1	3916
211005_at	-0.006758798	5.270420724	-2.155659145	0.036737851	0.854260865	-5.516478357	0.854260865	LAT	linker for activation of T cells	27040
221012_s_at	-0.010741852	7.543680414	-2.152989817	0.036959911	0.854260865	-5.521780021	0.854260865	TRIM8	tripartite motif containing 8	81603
220413_at	-0.007199338	6.374142069	-2.152866728	0.03697018	0.854260865	-5.522024367	0.854260865	SLC39A2	solute carrier family 39 member 2	29986
207407_x_at	0.009001092	4.035603721	2.152740518	0.036980711	0.854260865	-5.522274896	0.854260865	CYP4A11	cytochrome P450 family 4 subfamily A member 11	1579
219159_s_at	-0.012813245	5.952763559	-2.152412473	0.037012615	0.854260865	-5.522973346	0.854260865	SLAMF7	SLAM family member 7	57823
210871_x_at	0.0161868	8.529700424	2.151751608	0.037082882	0.854260865	-5.524441891	0.854260865	SSX2IP	SSX family member 2 interacting protein	117178
218856_at	0.007506233	8.763486675	2.151490024	0.037085197	0.854260865	-5.524756504	0.854260865	TNFRSF21	TNF receptor superfamily member 21	27242
205328_at	-0.025375824	8.003945652	-2.150839344	0.037159246	0.854260865	-5.526251267	0.854260865	CLDN10	claudin 10	9071
202029_x_at	-0.00617546	12.00305447	-2.150462695	0.037171231	0.854260865	-5.526794369	0.854260865	RPL38	ribosomal protein L38	6169
215112_x_at	0.007116894	3.182335385	2.150170496	0.037195733	0.854260865	-5.52737385	0.854260865	MCF2L2	MCF.2 cell line derived transforming sequence-like 2	23101
200744_s_at	0.025278842	8.020995289	2.149394878	0.037280442	0.854260865	-5.529114942	0.854260865	GNB1	G protein subunit beta 1	2782
221331_x_at	-0.008267134	6.004059479	-2.148839669	0.03730751	0.854260865	-5.530012297	0.854260865	CTLA4	cytotoxic T-lymphocyte associated protein 4	1493
211558_s_at	0.01359186	7.422778493	2.148957564	0.037315261	0.854260865	-5.529961521	0.854260865	DHPS	deoxyhypusine synthase	1725
203119_at	0.008493838	6.910057978	2.148233187	0.037358547	0.854260865	-5.531214248	0.854260865	CCDC86	coiled-coil domain containing 86	79080
202157_s_at	-0.011664501	10.71657796	-2.147980442	0.037379834	0.854260865	-5.531715069	0.854260865	CELF2	CUGBP Elav-like family member 2	10659
44120_at	0.006712702	7.870377776	2.14585271	0.037559464	0.854260865	-5.535929334	0.854260865	ADCK2	aarF domain containing kinase 2	90956
208778_s_at	0.010599952	9.419947564	2.145028913	0.037629216	0.854260865	-5.537560072	0.854260865	TCP1	t-complex 1	6950
206363_at	-0.00888142	5.347035877	-2.144425004	0.037680421	0.854260865	-5.538755212	0.854260865	MAF	MAF bZIP transcription factor	4094
217140_s_at	0.02259633	8.296986393	2.144423132	0.037700257	0.854260865	-5.538959655	0.854260865	VDAC1	voltage dependent anion channel 1	7416
AFFX-M27830_5_at	-0.054704158	7.870111835	-2.144041207	0.037732678	0.854260865	-5.539715158	0.854260865	NA	NA	NA
202290_at	0.010318779	6.358383569	2.143793062	0.03773407	0.854260865	-5.54000554	0.854260865	PDAP1	PDGFA associated protein 1	11333
208801_at	0.012173277	8.234398859	2.143689855	0.037742838	0.854260865	-5.540209712	0.854260865	SRP72	signal recognition particle 72	6731
206645_s_at	-0.00796576	4.529464289	-2.142497084	0.037844302	0.854260865	-5.542568765	0.854260865	NR0B1	nuclear receptor subfamily 0 group B member 1	190
211430_s_at	-0.008273143	6.030131702	-2.141858586	0.037898715	0.854260865	-5.543831145	0.854260865	IGHG3	immunoglobulin heavy constant gamma 3 (G3m marker)	3502
212791_at	0.01554745	9.196656741	2.142031838	0.037903657	0.854260865	-5.543688186	0.854260865	C1orf216	chromosome 1 open reading frame 216	127703
221276_s_at	0.007750086	4.211440301	2.141643169	0.037917088	0.854260865	-5.544256981	0.854260865	SYNC	syncoilin, intermediate filament protein	81493
218697_at	0.014512639	8.034148195	2.141751666	0.037927551	0.854260865	-5.54424192	0.854260865	NCKIPSD	NCK interacting protein with SH3 domain	51517
217946_s_at	0.010424469	8.232217594	2.141288465	0.037947359	0.854260865	-5.544958081	0.854260865	SAE1	SUMO1 activating enzyme subunit 1	10055
208112_x_at	0.011567181	7.472330823	2.140227846	0.038037999	0.854260865	-5.547053918	0.854260865	EHD1	EH domain containing 1	10938
201057_s_at	0.012116263	7.792446646	2.140081933	0.038050484	0.854260865	-5.547342184	0.854260865	GOLGB1	golgin B1	2804
220867_s_at	0.012308116	6.310923765	2.139767282	0.038077418	0.854260865	-5.547963757	0.854260865	SLC24A2	solute carrier family 24 member 2	25769
211337_s_at	0.016148437	6.809264491	2.139818946	0.038092742	0.854260865	-5.548060157	0.854260865	TUBGCP4	tubulin gamma complex component 4	27229
213881_x_at	-0.008124221	10.78954509	-2.139365818	0.038111809	0.854260865	-5.548756713	0.854260865	SUMO2	small ubiquitin like modifier 2	6613
203530_s_at	0.010889109	7.11606036	2.13853934	0.038182692	0.854260865	-5.550388764	0.854260865	STX4	syntaxin 4	6810
208750_s_at	0.025816393	7.01160376	2.138343842	0.038219246	0.854260865	-5.550972465	0.854260865	ARF1	ADP ribosylation factor 1	375
201522_x_at	0.01141599	12.13669606	2.136689142	0.038341797	0.854260865	-5.554040514	0.854260865	SNRPN	small nuclear ribonucleoprotein polypeptide N	6638
217520_x_at	0.01016691	6.475122672	2.136490375	0.038358925	0.854260865	-5.554432671	0.854260865	LOC283683	uncharacterized LOC283683	283683
202198_s_at	-0.007417627	5.838796175	-2.134839658	0.038501423	0.854260865	-5.557688303	0.854260865	MTMR3	myotubularin related protein 3	8897
200662_s_at	0.015908879	9.814416396	2.134762353	0.038527932	0.854260865	-5.558036681	0.854260865	TOMM20	translocase of outer mitochondrial membrane 20	9804
204031_s_at	0.015400088	9.33182491	2.134147499	0.038581146	0.854260865	-5.559248472	0.854260865	PCBP2	poly(rC) binding protein 2	5094
214010_s_at	-0.0076501	6.692418574	-2.133430874	0.038623405	0.854260865	-5.560465172	0.854260865	ATP9B	ATPase phospholipid transporting 9B (putative)	374868
210734_x_at	0.011658751	6.852466293	2.133386323	0.038627268	0.854260865	-5.560552963	0.854260865	MAX	MYC associated factor X	4149
204467_s_at	-0.015741663	10.11045441	-2.133381278	0.038647551	0.854260865	-5.560758191	0.854260865	SNCA	synuclein alpha	6622
216111_x_at	0.011242457	6.524407692	2.132886152	0.038670662	0.854260865	-5.561538484	0.854260865	PMS2P3	PMS1 homolog 2, mismatch repair system component pseudogene 3	5387
203006_at	0.01180591	8.793181525	2.132871473	0.038671936	0.854260865	-5.561567404	0.854260865	INPP5A	inositol polyphosphate-5-phosphatase A	3632
213487_at	-0.006601035	5.301501285	-2.131954984	0.038751562	0.854260865	-5.563372726	0.854260865	MAP2K2	mitogen-activated protein kinase kinase 2	5605
219993_at	-0.00618757	4.25873489	-2.131468074	0.038793924	0.854260865	-5.564331599	0.854260865	SOX17	SRY-box transcription factor 17	64321
208776_at	0.010852413	7.842110186	2.130739094	0.038857423	0.854260865	-5.565766849	0.854260865	PSMD11	proteasome 26S subunit, non-ATPase 11	5717
202296_s_at	0.01107562	7.584827442	2.130677909	0.038862757	0.854260865	-5.565887294	0.854260865	RER1	retention in endoplasmic reticulum sorting receptor 1	11079
218971_s_at	0.007860691	6.478297077	2.129647504	0.038952678	0.854260865	-5.56791528	0.854260865	WDR91	WD repeat domain 91	29062
204794_at	0.012368195	7.299390517	2.129212054	0.038991965	0.854260865	-5.568784027	0.854260865	DUSP2	dual specificity phosphatase 2	1844
201381_x_at	0.01304061	8.901306656	2.129312868	0.038993476	0.854260865	-5.568685939	0.854260865	CACYBP	calcyclin binding protein	27101
201093_x_at	0.008471346	9.039058516	2.127835044	0.039111292	0.854260865	-5.571480534	0.854260865	SDHA	succinate dehydrogenase complex flavoprotein subunit A	6389
210396_s_at	0.020197866	6.34540313	2.12744036	0.039165842	0.854260865	-5.572448974	0.854260865	BOLA2-SMG1P6	BOLA2-SMG1P6 readthrough	107282092
208678_at	0.01410841	10.55677152	2.12725832	0.03918182	0.854260865	-5.572806783	0.854260865	ATP6V1E1	ATPase H+ transporting V1 subunit E1	529
210638_s_at	0.015942428	9.127648009	2.127157186	0.039190699	0.854260865	-5.573005556	0.854260865	FBXO9	F-box protein 9	26268
202160_at	-0.012525224	6.943814891	-2.126885796	0.03919777	0.854260865	-5.573377448	0.854260865	CREBBP	CREB binding protein	1387
206046_at	0.01165673	7.530138193	2.125869868	0.039283912	0.854260865	-5.575343417	0.854260865	ADAM23	ADAM metallopeptidase domain 23	8745
201120_s_at	0.025407391	8.415073328	2.125769788	0.039312681	0.854260865	-5.575731643	0.854260865	PGRMC1	progesterone receptor membrane component 1	10857
202135_s_at	0.00942305	8.619026923	2.125359075	0.039328889	0.854260865	-5.576346993	0.854260865	ACTR1B	actin related protein 1B	10120
214424_s_at	0.005333873	4.551493132	2.124613825	0.039394592	0.854260865	-5.577810865	0.854260865	ALDOB	aldolase, fructose-bisphosphate B	229
216727_at	0.00679167	4.379199066	2.123956789	0.039452598	0.854260865	-5.579101117	0.854260865	STK38	serine/threonine kinase 38	11329
215719_x_at	0.007060143	3.973631879	2.123905874	0.039457096	0.854260865	-5.579201088	0.854260865	FAS	Fas cell surface death receptor	355
214768_x_at	-0.007902004	5.635355059	-2.122689422	0.039564698	0.854260865	-5.58158899	0.854260865	IGKV2D-28	immunoglobulin kappa variable 2D-28	28883
209735_at	-0.019219695	7.317407588	-2.122570561	0.039595235	0.854260865	-5.582012291	0.854260865	ABCG2	ATP binding cassette subfamily G member 2 (JR blood group)	9429
219507_at	0.013655849	5.535412376	2.120268755	0.039799631	0.854260865	-5.586526404	0.854260865	RSRC1	arginine and serine rich coiled-coil 1	51319
218123_at	0.009908607	7.732553819	2.119524623	0.039845853	0.854260865	-5.587796316	0.854260865	CFAP298	cilia and flagella associated protein 298	56683
205521_at	0.006970517	6.460664854	2.11939695	0.039857231	0.854260865	-5.588046571	0.854260865	EXOG	exo/endonuclease G	9941
222262_s_at	0.007170862	4.005399539	2.119354416	0.039861023	0.854260865	-5.588129941	0.854260865	ETNK1	ethanolamine kinase 1	55500
204857_at	0.01393732	5.463596651	2.119066502	0.039906757	0.854260865	-5.588882587	0.854260865	MAD1L1	mitotic arrest deficient 1 like 1	8379
207826_s_at	-0.012511269	5.605880868	-2.118856317	0.039909487	0.854260865	-5.589144063	0.854260865	ID3	inhibitor of DNA binding 3	3399
219925_at	0.007556978	3.568190374	2.118673579	0.039921756	0.854260865	-5.589464244	0.854260865	ZMYM6	zinc finger MYM-type containing 6	9204
210547_x_at	0.0085729	7.364732106	2.118224416	0.039961868	0.854260865	-5.590344321	0.854260865	ICA1	islet cell autoantigen 1	3382
216679_at	-0.011289691	5.67147212	-2.117554518	0.040021757	0.854260865	-5.591656618	0.854260865	DDR1-DT	DDR1 divergent transcript	414771
215620_at	-0.010547949	5.395434737	-2.117439558	0.040032043	0.854260865	-5.591881786	0.854260865	RREB1	ras responsive element binding protein 1	6239
219428_s_at	-0.009133069	6.788837984	-2.117022202	0.040069403	0.854260865	-5.59269916	0.854260865	PXMP4	peroxisomal membrane protein 4	11264
208878_s_at	0.008044153	5.32518211	2.116709939	0.040097376	0.854260865	-5.593310629	0.854260865	PAK2	p21 (RAC1) activated kinase 2	5062
216479_at	-0.00688528	5.780175953	-2.11665391	0.040102397	0.854260865	-5.593420337	0.854260865	NA	NA	NA
219248_at	0.009014227	5.907426407	2.116491408	0.040116962	0.854260865	-5.593738509	0.854260865	THUMPD2	THUMP domain containing 2	80745
205450_at	-0.007961089	5.448082109	-2.116278807	0.040136025	0.854260865	-5.594154744	0.854260865	PHKA1	phosphorylase kinase regulatory subunit alpha 1	5255
208517_x_at	0.008612703	10.275697	2.116220747	0.040141232	0.854260865	-5.59426841	0.854260865	BTF3	basic transcription factor 3	689
202488_s_at	-0.007713556	7.455674345	-2.115713297	0.04018677	0.854260865	-5.595261748	0.854260865	FXYD3	FXYD domain containing ion transport regulator 3	5349
203401_at	0.014476476	5.87775208	2.115119407	0.040260243	0.854260865	-5.596610511	0.854260865	PRPS2	phosphoribosyl pyrophosphate synthetase 2	5634
207316_at	-0.007781801	5.942559184	-2.114837428	0.040265476	0.854260865	-5.596975814	0.854260865	HAS1	hyaluronan synthase 1	3036
221565_s_at	-0.007614362	6.399809012	-2.113608826	0.040376107	0.854260865	-5.599379205	0.854260865	CALHM2	calcium homeostasis modulator family member 2	51063
205113_at	0.025080021	9.949531054	2.113670263	0.040390711	0.854260865	-5.599444824	0.854260865	NEFM	neurofilament medium chain	4741
202904_s_at	0.006404703	3.436755488	2.113145945	0.040417857	0.854260865	-5.6002844	0.854260865	LSM5	LSM5 homolog, U6 small nuclear RNA and mRNA degradation associated	23658
201101_s_at	0.012115078	5.960580425	2.11290409	0.040439686	0.854260865	-5.600757299	0.854260865	BCLAF1	BCL2 associated transcription factor 1	9774
201612_at	-0.011388607	7.96552529	-2.11265843	0.040461869	0.854260865	-5.601237592	0.854260865	ALDH9A1	aldehyde dehydrogenase 9 family member A1	223
212965_at	-0.010083279	5.770021673	-2.111830342	0.040536725	0.854260865	-5.602856268	0.854260865	HIC2	HIC ZBTB transcriptional repressor 2	23119
210550_s_at	0.014621637	6.317803171	2.112002859	0.040541287	0.854260865	-5.602704072	0.854260865	RASGRF1	Ras protein specific guanine nucleotide releasing factor 1	5923
203295_s_at	-0.0221243	9.402732355	-2.111606223	0.040577178	0.854260865	-5.603479062	0.854260865	ATP1A2	ATPase Na+/K+ transporting subunit alpha 2	477
203707_at	0.007351804	7.037983262	2.111008856	0.040611104	0.854260865	-5.604461528	0.854260865	ZNF263	zinc finger protein 263	10127
200760_s_at	0.021066808	8.929213291	2.110356085	0.040690484	0.854260865	-5.605920944	0.854260865	ARL6IP5	ADP ribosylation factor like GTPase 6 interacting protein 5	10550
220001_at	-0.008127685	4.573033257	-2.109533909	0.040744949	0.854260865	-5.607342441	0.854260865	PADI4	peptidyl arginine deiminase 4	23569
202042_at	0.01100912	8.868590505	2.109131363	0.040781546	0.854260865	-5.608128422	0.854260865	HARS1	histidyl-tRNA synthetase 1	3035
214663_at	0.013699864	7.231336012	2.109199866	0.040795525	0.854260865	-5.608178333	0.854260865	DSTYK	dual serine/threonine and tyrosine protein kinase	25778
210477_x_at	-0.00874227	6.743543762	-2.108686159	0.040822054	0.854260865	-5.608997552	0.854260865	MAPK8	mitogen-activated protein kinase 8	5599
201360_at	-0.019327795	11.06380817	-2.107597559	0.040941485	0.854260865	-5.611304995	0.854260865	CST3	cystatin C	1471
203064_s_at	0.007441041	7.151812648	2.106965296	0.040978964	0.854260865	-5.612355628	0.854260865	FOXK2	forkhead box K2	3607
218129_s_at	0.010480155	4.722334869	2.106476546	0.041023625	0.854260865	-5.613308964	0.854260865	NFYB	nuclear transcription factor Y subunit beta	4801
218052_s_at	0.010254528	6.932765802	2.105418492	0.041120454	0.854260865	-5.615372146	0.854260865	ATP13A1	ATPase 13A1	57130
210462_at	0.006022099	3.734571172	2.105038529	0.041155275	0.854260865	-5.616112859	0.854260865	BLZF1	basic leucine zipper nuclear factor 1	8548
200028_s_at	0.009573935	9.999884275	2.104504621	0.041204249	0.854260865	-5.617153495	0.854260865	STARD7	StAR related lipid transfer domain containing 7	56910
216278_at	-0.008083522	3.864638828	-2.104416198	0.041212365	0.854260865	-5.617325819	0.854260865	NA	NA	NA
211720_x_at	0.007204007	10.92517413	2.10380073	0.041268893	0.854260865	-5.618525117	0.854260865	RPLP0	ribosomal protein lateral stalk subunit P0	6175
200064_at	0.012791403	11.46503234	2.103460553	0.041309859	0.854260865	-5.619274309	0.854260865	HSP90AB1	heat shock protein 90 alpha family class B member 1	3326
208682_s_at	0.010344028	7.887045158	2.103318444	0.041313236	0.854260865	-5.619464696	0.854260865	MAGED2	MAGE family member D2	10916
204352_at	0.012076713	6.471021675	2.102755449	0.041365053	0.854260865	-5.62056129	0.854260865	TRAF5	TNF receptor associated factor 5	7188
203676_at	0.010943385	5.415488522	2.102623522	0.041377203	0.854260865	-5.620818219	0.854260865	GNS	glucosamine (N-acetyl)-6-sulfatase	2799
209133_s_at	-0.007155671	5.612709934	-2.102616623	0.041377839	0.854260865	-5.620831655	0.854260865	COMMD4	COMM domain containing 4	54939
214020_x_at	-0.009689373	4.784963132	-2.102277449	0.041409092	0.854260865	-5.621492143	0.854260865	ITGB5	integrin subunit beta 5	3693
206200_s_at	0.009552643	8.658222726	2.100498473	0.041573352	0.854260865	-5.624954997	0.854260865	ANXA11	annexin A11	311
207588_at	0.007310875	3.478132447	2.100109311	0.041609361	0.854260865	-5.625712199	0.854260865	NA	NA	NA
210014_x_at	0.013101036	8.991011275	2.100094961	0.041625539	0.854260865	-5.625871071	0.854260865	IDH3B	isocitrate dehydrogenase (NAD(+)) 3 non-catalytic subunit beta	3420
220714_at	-0.009670139	6.702410038	-2.099649559	0.041651937	0.854260865	-5.626606603	0.854260865	PRDM14	PR/SET domain 14	63978
207285_x_at	-0.007673135	5.479839029	-2.099624614	0.041654248	0.854260865	-5.626655126	0.854260865	CSHL1	chorionic somatomammotropin hormone like 1	1444
208740_at	0.011541902	8.029031891	2.099618213	0.041654841	0.854260865	-5.626667577	0.854260865	SAP18	Sin3A associated protein 18	10284
217824_at	0.009748698	5.610513063	2.099159449	0.041697367	0.854260865	-5.627559891	0.854260865	UBE2J1	ubiquitin conjugating enzyme E2 J1	51465
212217_at	0.023966606	9.422714213	2.099348169	0.041700223	0.854260865	-5.62737188	0.854260865	PREPL	prolyl endopeptidase like	9581
201843_s_at	-0.023258534	5.264835355	-2.099246452	0.041709655	0.854260865	-5.627569669	0.854260865	EFEMP1	EGF containing fibulin extracellular matrix protein 1	2202
211801_x_at	0.00848391	6.112861423	2.09851912	0.041756785	0.854260865	-5.628805088	0.854260865	MFN1	mitofusin 1	55669
208842_s_at	0.010070717	7.915813392	2.098001387	0.041804882	0.854260865	-5.629811656	0.854260865	GORASP2	golgi reassembly stacking protein 2	26003
213170_at	-0.00668778	4.804814374	-2.09738408	0.041862293	0.854260865	-5.631011549	0.854260865	GPX7	glutathione peroxidase 7	2882
221008_s_at	-0.030059066	9.330546747	-2.097264213	0.041893834	0.854260865	-5.631422579	0.854260865	ETNPPL	ethanolamine-phosphate phospho-lyase	64850
202109_at	0.009387691	8.406165105	2.096783696	0.041918196	0.854260865	-5.632178275	0.854260865	ARFIP2	ADP ribosylation factor interacting protein 2	23647
206534_at	0.019498139	7.562380183	2.096542126	0.041961103	0.854260865	-5.632825376	0.854260865	GRIN2A	glutamate ionotropic receptor NMDA type subunit 2A	2903
214379_at	-0.009346412	5.372844989	-2.096022025	0.041989211	0.854260865	-5.633658036	0.854260865	HNRNPDL	heterogeneous nuclear ribonucleoprotein D like	9987
208206_s_at	0.010929028	6.542090002	2.096021494	0.04198926	0.854260865	-5.633659067	0.854260865	RASGRP2	RAS guanyl releasing protein 2	10235
217457_s_at	0.015707716	7.193046099	2.096060911	0.042005986	0.854260865	-5.633760012	0.854260865	RAP1GDS1	Rap1 GTPase-GDP dissociation stimulator 1	5910
204767_s_at	0.011713951	6.74596604	2.0956336	0.042025466	0.854260865	-5.634412493	0.854260865	FEN1	flap structure-specific endonuclease 1	2237
202935_s_at	-0.026307483	7.550246404	-2.095262696	0.042080527	0.854260865	-5.635309954	0.854260865	SOX9	SRY-box transcription factor 9	6662
41660_at	-0.009244383	4.423329607	-2.094878939	0.042095985	0.854260865	-5.635877982	0.854260865	CELSR1	cadherin EGF LAG seven-pass G-type receptor 1	9620
202791_s_at	0.008280347	6.556681583	2.094457597	0.042135402	0.854260865	-5.636696004	0.854260865	PPP6R2	protein phosphatase 6 regulatory subunit 2	9701
204245_s_at	0.012515103	6.972515804	2.09362876	0.042219927	0.854260865	-5.638364277	0.854260865	RPP14	ribonuclease P/MRP subunit p14	11102
203797_at	0.013565719	12.41606599	2.092523585	0.0423372	0.854260865	-5.640624998	0.854260865	VSNL1	visinin like 1	7447
218254_s_at	-0.013675258	4.990246246	-2.092483069	0.042341007	0.854260865	-5.640703572	0.854260865	SAR1B	secretion associated Ras related GTPase 1B	51128
219300_s_at	-0.027098199	7.941233792	-2.092005262	0.042385924	0.854260865	-5.641630127	0.854260865	CNTNAP2	contactin associated protein 2	26047
213533_at	0.021291583	7.380328482	2.091700479	0.042414598	0.854260865	-5.642221067	0.854260865	NSG1	neuronal vesicle trafficking associated 1	27065
209465_x_at	-0.016896582	8.077426707	-2.091518635	0.042431714	0.854260865	-5.642573609	0.854260865	PTN	pleiotrophin	5764
221542_s_at	-0.013439615	5.42914879	-2.091073181	0.042473667	0.854260865	-5.643437105	0.854260865	ERLIN2	ER lipid raft associated 2	11160
208896_at	-0.010234859	5.207973947	-2.08952717	0.042599054	0.854260865	-5.646258327	0.854260865	DDX18	DEAD-box helicase 18	8886
205146_x_at	0.007729411	5.633347094	2.089372531	0.042613668	0.854260865	-5.646557944	0.854260865	APBA3	amyloid beta precursor protein binding family A member 3	9546
204740_at	0.006817152	5.651230336	2.089101237	0.042639317	0.854260865	-5.64708354	0.854260865	CNKSR1	connector enhancer of kinase suppressor of Ras 1	10256
219001_s_at	0.014665552	5.710601224	2.088668484	0.042700771	0.854260865	-5.648095939	0.854260865	DCAF10	DDB1 and CUL4 associated factor 10	79269
207277_at	-0.007195464	5.867537273	-2.088041887	0.042739601	0.854260865	-5.649135359	0.854260865	CD209	CD209 molecule	30835
210540_s_at	0.006656187	3.616917015	2.087439738	0.042796696	0.854260865	-5.65030126	0.854260865	B4GALT4	beta-1,4-galactosyltransferase 4	8702
204140_at	0.008939629	6.60503832	2.086943086	0.042843838	0.854260865	-5.651262689	0.854260865	TPST1	tyrosylprotein sulfotransferase 1	8460
202721_s_at	0.008858715	5.844464198	2.085907785	0.042942254	0.854260865	-5.653266247	0.854260865	GFPT1	glutamine--fructose-6-phosphate transaminase 1	2673
203405_at	0.013229385	5.58304323	2.085815639	0.042969541	0.854260865	-5.653600232	0.854260865	PSMG1	proteasome assembly chaperone 1	8624
202260_s_at	0.012084626	11.33707998	2.085095295	0.0430209	0.854260865	-5.654848713	0.854260865	STXBP1	syntaxin binding protein 1	6812
211203_s_at	0.024933903	7.178319946	2.084555509	0.043091671	0.854260865	-5.656054237	0.854260865	CNTN1	contactin 1	1272
222021_x_at	0.006734851	9.073222664	2.08332191	0.043188933	0.854260865	-5.65826699	0.854260865	SDHAP1	SDHA pseudogene 1	255812
216047_x_at	-0.006513574	6.778617476	-2.083259779	0.043194875	0.854260865	-5.658387081	0.854260865	SEZ6L	seizure related 6 homolog like	23544
208693_s_at	0.011090218	9.600703555	2.08325939	0.043194912	0.854260865	-5.658387832	0.854260865	GARS1	glycyl-tRNA synthetase 1	2617
211272_s_at	0.007929634	4.659592026	2.082051214	0.043310604	0.854260865	-5.660722494	0.854260865	DGKA	diacylglycerol kinase alpha	1606
219995_s_at	0.007021426	3.256398317	2.08189436	0.043325644	0.854260865	-5.661025516	0.854260865	ZNF750	zinc finger protein 750	79755
214616_at	0.007456395	5.688338308	2.081860156	0.043328924	0.854260865	-5.66109159	0.854260865	H3C6	H3 clustered histone 6	8353
219564_at	-0.022183801	6.176999004	-2.081825007	0.043352906	0.854260865	-5.661330486	0.854260865	KCNJ16	potassium inwardly rectifying channel subfamily J member 16	3773
219378_at	0.01382482	6.170918333	2.081322667	0.043401117	0.854260865	-5.662300561	0.854260865	NAA16	N-alpha-acetyltransferase 16, NatA auxiliary subunit	79612
201725_at	0.011373609	8.353746974	2.081033093	0.043408307	0.854260865	-5.662689036	0.854260865	CDC123	cell division cycle 123	8872
212256_at	-0.010229351	5.744968659	-2.080820399	0.043428742	0.854260865	-5.663099764	0.854260865	GALNT10	polypeptide N-acetylgalactosaminyltransferase 10	55568
203841_x_at	0.028128037	5.814232019	2.080838358	0.043447642	0.854260865	-5.663235636	0.854260865	MAPRE3	microtubule associated protein RP/EB family member 3	22924
202395_at	0.020041341	10.61448053	2.080629291	0.043467739	0.854260865	-5.663639234	0.854260865	NSF	N-ethylmaleimide sensitive factor, vesicle fusing ATPase	4905
211875_x_at	-0.008806225	6.505172874	-2.080334961	0.043475414	0.854260865	-5.664037053	0.854260865	PCDHGA10	protocadherin gamma subfamily A, 10	56106
215449_at	-0.008616718	5.973631127	-2.080242321	0.043484326	0.854260865	-5.664215903	0.854260865	TSPO2	translocator protein 2	222642
205779_at	-0.009085339	6.532626332	-2.079890577	0.043518177	0.854260865	-5.664894917	0.854260865	RAMP2	receptor activity modifying protein 2	10266
214186_s_at	0.005830353	6.498612305	2.079889695	0.043518262	0.854260865	-5.66489662	0.854260865	HCG26	HLA complex group 26	352961
206702_at	-0.01163409	6.059034709	-2.079403071	0.043565132	0.854260865	-5.665835854	0.854260865	TEK	TEK receptor tyrosine kinase	7010
211345_x_at	0.005990124	11.4579537	2.079358612	0.043569416	0.854260865	-5.665921656	0.854260865	EEF1G	eukaryotic translation elongation factor 1 gamma	1937
208155_x_at	-0.006662945	4.876617591	-2.07929541	0.043575507	0.854260865	-5.666043627	0.854260865	GAGE6	G antigen 6	2578
213636_at	0.011931816	8.302655047	2.078284143	0.04367307	0.854260865	-5.66799482	0.854260865	PHF24	PHD finger protein 24	23349
208673_s_at	0.014916751	7.210093336	2.077921468	0.043728774	0.854260865	-5.66886363	0.854260865	SRSF3	serine and arginine rich splicing factor 3	6428
205953_at	0.005718061	5.539563951	2.07665104	0.043831029	0.854260865	-5.67114418	0.854260865	LRIG2	leucine rich repeats and immunoglobulin like domains 2	9860
221973_at	0.011807119	5.752048059	2.076231553	0.043871684	0.854260865	-5.671952811	0.854260865	LOC100506076	uncharacterized LOC100506076	100506076
217561_at	0.008708632	4.599938369	2.075720693	0.043921238	0.854260865	-5.672937401	0.854260865	CALCA	calcitonin related polypeptide alpha	796
222101_s_at	-0.012124891	6.845348592	-2.074428613	0.04404996	0.854260865	-5.675452418	0.854260865	DCHS1	dachsous cadherin-related 1	8642
205826_at	0.01135732	7.0042588	2.074384837	0.04405105	0.854260865	-5.675511085	0.854260865	MYOM2	myomesin 2	9172
201891_s_at	-0.012300313	10.9920721	-2.073404188	0.044150907	0.854260865	-5.677434641	0.854260865	B2M	beta-2-microglobulin	567
204211_x_at	-0.007424133	6.363758258	-2.073225038	0.044164026	0.854260865	-5.677744474	0.854260865	EIF2AK2	eukaryotic translation initiation factor 2 alpha kinase 2	5610
220990_s_at	0.014589213	7.177810243	2.073416551	0.044166085	0.854260865	-5.677542968	0.854260865	VMP1	vacuole membrane protein 1	81671
206122_at	-0.006331974	7.125954677	-2.073046902	0.0441814	0.854260865	-5.678087416	0.854260865	SOX15	SRY-box transcription factor 15	6665
214647_s_at	0.005877024	3.933490891	2.072840651	0.044201524	0.854260865	-5.678484451	0.854260865	HFE	homeostatic iron regulator	3077
211564_s_at	0.013457897	4.45175518	2.072815895	0.044224681	0.854260865	-5.67869905	0.854260865	PDLIM4	PDZ and LIM domain 4	8572
214680_at	-0.023885998	6.94540097	-2.072524471	0.044253135	0.854260865	-5.679259854	0.854260865	NTRK2	neurotrophic receptor tyrosine kinase 2	4915
203156_at	0.012339202	9.847389805	2.071370431	0.044350007	0.854260865	-5.681352157	0.854260865	AKAP11	A-kinase anchoring protein 11	11215
220725_x_at	-0.01159394	7.228329918	-2.069607001	0.044518085	0.854260865	-5.684705048	0.854260865	DNAH3	dynein axonemal heavy chain 3	55567
213353_at	0.007305491	6.27600009	2.069601197	0.044518655	0.854260865	-5.684716207	0.854260865	ABCA5	ATP binding cassette subfamily A member 5	23461
219718_at	-0.007807725	6.15969184	-2.069303435	0.044547904	0.854260865	-5.685288613	0.854260865	FGGY	FGGY carbohydrate kinase domain containing	55277
209240_at	0.008659179	9.907828584	2.068901349	0.044587427	0.854260865	-5.68606146	0.854260865	OGT	O-linked N-acetylglucosamine (GlcNAc) transferase	8473
220615_s_at	0.011241044	6.77305571	2.068487159	0.044628173	0.854260865	-5.686857444	0.854260865	FAR2	fatty acyl-CoA reductase 2	55711
200878_at	-0.015859495	9.051490756	-2.068487924	0.0446489	0.854260865	-5.687020994	0.854260865	EPAS1	endothelial PAS domain protein 1	2034
204331_s_at	0.017902702	6.580132521	2.068406875	0.044656878	0.854260865	-5.6871767	0.854260865	MRPS12	mitochondrial ribosomal protein S12	6183
218272_at	-0.00785591	6.65194435	-2.06806935	0.044669307	0.854260865	-5.687660251	0.854260865	TTC38	tetratricopeptide repeat domain 38	55020
210095_s_at	0.014821928	7.097160652	2.068214141	0.044675855	0.854260865	-5.687546952	0.854260865	IGFBP3	insulin like growth factor binding protein 3	3486
201382_at	-0.005442401	6.592136938	-2.067699575	0.04470574	0.854260865	-5.688370649	0.854260865	CACYBP	calcyclin binding protein	27101
211006_s_at	-0.020276798	8.241164935	-2.067827895	0.044713906	0.854260865	-5.688288864	0.854260865	KCNB1	potassium voltage-gated channel subfamily B member 1	3745
220471_s_at	-0.005355111	4.744146553	-2.067587248	0.044716813	0.854260865	-5.688586429	0.854260865	MYCT1	MYC target 1	80177
214875_x_at	0.016119298	8.128727232	2.06760279	0.044736095	0.854260865	-5.688721201	0.854260865	APLP2	amyloid beta precursor like protein 2	334
221472_at	0.006495165	9.337634623	2.067111929	0.044763693	0.854260865	-5.689499403	0.854260865	SERINC3	serine incorporator 3	10955
206673_at	0.010586705	5.169328411	2.066945674	0.0447801	0.854260865	-5.689818697	0.854260865	GPR176	G protein-coupled receptor 176	11245
204560_at	0.013023027	5.016328097	2.066656519	0.044825714	0.854260865	-5.690508515	0.854260865	FKBP5	FKBP prolyl isomerase 5	2289
216382_s_at	-0.009492056	5.988789577	-2.065670587	0.044906113	0.854260865	-5.692266824	0.854260865	KMT2D	lysine methyltransferase 2D	8085
213957_s_at	0.008368462	6.202015958	2.064777364	0.044994571	0.854260865	-5.693981046	0.854260865	CEP350	centrosomal protein 350	9857
208813_at	0.023976503	9.324367591	2.06497213	0.044996122	0.854260865	-5.69377078	0.854260865	GOT1	glutamic-oxaloacetic transaminase 1	2805
207628_s_at	0.009528137	7.581980267	2.064620099	0.045010161	0.854260865	-5.694282798	0.854260865	BUD23	BUD23 rRNA methyltransferase and ribosome maturation factor	114049
209424_s_at	0.007610861	4.646103657	2.064537983	0.045018303	0.854260865	-5.694440349	0.854260865	AMACR	alpha-methylacyl-CoA racemase	23600
217969_at	0.013379464	8.701941827	2.064699898	0.045023106	0.854260865	-5.694293031	0.854260865	VPS51	VPS51 subunit of GARP complex	738
209285_s_at	-0.014381983	7.08148443	-2.064589979	0.045034006	0.854260865	-5.694503883	0.854260865	TASOR	transcription activation suppressor	23272
206134_at	0.008662668	3.540624568	2.063978373	0.045073826	0.854260865	-5.695513908	0.854260865	ADAMDEC1	ADAM like decysin 1	27299
202412_s_at	0.02040672	4.581178146	2.063998824	0.045092662	0.854260865	-5.695637715	0.854260865	USP1	ubiquitin specific peptidase 1	7398
201432_at	-0.016249822	7.987856419	-2.063774519	0.045114936	0.854260865	-5.696067862	0.854260865	CAT	catalase	847
212442_s_at	0.015479096	9.31652453	2.063477577	0.045144438	0.854260865	-5.696637244	0.854260865	CERS6	ceramide synthase 6	253782
205309_at	0.00648578	4.648723356	2.062148478	0.0452558	0.854260865	-5.699022725	0.854260865	SMPDL3B	sphingomyelin phosphodiesterase acid like 3B	27293
215021_s_at	0.010599325	6.488611006	2.061100458	0.045360309	0.854260865	-5.70103115	0.854260865	NRXN3	neurexin 3	9369
218099_at	0.006598801	8.301409523	2.06088311	0.045382009	0.854260865	-5.701447571	0.854260865	TEX2	testis expressed 2	55852
207049_at	0.011972143	5.824571005	2.060565846	0.045414995	0.854260865	-5.702065354	0.854260865	SCN8A	sodium voltage-gated channel alpha subunit 8	6334
210593_at	-0.009988055	5.591741934	-2.059760711	0.045494215	0.854260865	-5.703597422	0.854260865	SAT1	spermidine/spermine N1-acetyltransferase 1	6303
215512_at	0.008334138	3.931607821	2.059720632	0.045498226	0.854260865	-5.703674173	0.854260865	MARCHF6	membrane associated ring-CH-type finger 6	10299
216083_s_at	-0.006251435	5.750712506	-2.058791311	0.04559132	0.854260865	-5.705453445	0.854260865	NEU3	neuraminidase 3	10825
218345_at	-0.00952218	7.130724313	-2.058349714	0.045635615	0.854260865	-5.706298692	0.854260865	TMEM176A	transmembrane protein 176A	55365
213201_s_at	-0.008782202	7.215012772	-2.05831275	0.045639325	0.854260865	-5.706369437	0.854260865	TNNT1	troponin T1, slow skeletal type	7138
207676_at	-0.00867862	5.337602727	-2.057488951	0.045722063	0.854260865	-5.707945826	0.854260865	ONECUT2	one cut homeobox 2	9480
211856_x_at	0.006760908	5.424535905	2.057370551	0.045733965	0.854260865	-5.708172349	0.854260865	CD28	CD28 molecule	940
203997_at	0.01161831	6.72898933	2.057306746	0.04574038	0.854260865	-5.708294416	0.854260865	PTPN3	protein tyrosine phosphatase non-receptor type 3	5774
219640_at	-0.006251561	7.819601197	-2.057261021	0.045744978	0.854260865	-5.708381892	0.854260865	CLDN15	claudin 15	24146
201035_s_at	-0.006128217	6.805048589	-2.057008014	0.045770426	0.854260865	-5.708865887	0.854260865	HADH	hydroxyacyl-CoA dehydrogenase	3033
204426_at	0.016664948	5.643086742	2.056799316	0.045812395	0.854260865	-5.709424969	0.854260865	TMED2	transmembrane p24 trafficking protein 2	10959
217659_at	0.008122846	3.868346531	2.056315027	0.045840192	0.854260865	-5.710191303	0.854260865	NA	NA	NA
209288_s_at	0.015029539	4.969268279	2.05640275	0.045852329	0.854260865	-5.710183255	0.854260865	CDC42EP3	CDC42 effector protein 3	10602
213308_at	-0.015513623	8.008151802	-2.056372381	0.045855389	0.854260865	-5.710241319	0.854260865	SHANK2	SH3 and multiple ankyrin repeat domains 2	22941
212137_at	0.009400497	9.775450199	2.056125631	0.045859276	0.854260865	-5.710553482	0.854260865	LARP1	La ribonucleoprotein 1, translational regulator	23367
201197_at	0.011198485	7.855766777	2.055560348	0.045916274	0.854260865	-5.711634297	0.854260865	AMD1	adenosylmethionine decarboxylase 1	262
202156_s_at	-0.014310433	8.078063658	-2.055666438	0.045926556	0.854260865	-5.711590862	0.854260865	CELF2	CUGBP Elav-like family member 2	10659
213975_s_at	0.007568285	3.926202942	2.05487001	0.045985966	0.854260865	-5.712953884	0.854260865	LYZ	lysozyme	4069
219528_s_at	0.009527091	5.337695268	2.05397638	0.046076318	0.854260865	-5.714661525	0.854260865	BCL11B	BCL11 transcription factor B	64919
208123_at	-0.007950392	4.764154031	-2.053589658	0.046115466	0.854260865	-5.715400325	0.854260865	KCNB2	potassium voltage-gated channel subfamily B member 2	9312
212005_at	-0.009118866	6.75588691	-2.053558158	0.046118656	0.854260865	-5.715460498	0.854260865	SZRD1	SUZ RNA binding domain containing 1	26099
210732_s_at	0.013418969	4.206147378	2.05362807	0.046132589	0.854260865	-5.715485453	0.854260865	LGALS8	galectin 8	3964
212018_s_at	-0.007087536	6.707331685	-2.053154693	0.046159532	0.854260865	-5.716231152	0.854260865	RSL1D1	ribosomal L1 domain containing 1	26156
216894_x_at	0.016851681	5.566371051	2.052927236	0.046203613	0.854260865	-5.716823764	0.854260865	CDKN1C	cyclin dependent kinase inhibitor 1C	1028
217498_at	-0.007405864	5.554717194	-2.052513068	0.046224602	0.854260865	-5.717456457	0.854260865	GDF11	growth differentiation factor 11	10220
214751_at	0.006236797	3.507680856	2.051971825	0.046279554	0.854260865	-5.718489819	0.854260865	ZNF468	zinc finger protein 468	90333
205030_at	-0.015802393	9.332382143	-2.052104592	0.046287103	0.854260865	-5.718394203	0.854260865	FABP7	fatty acid binding protein 7	2173
218832_x_at	-0.00813246	5.539643881	-2.051489809	0.046328541	0.854260865	-5.719409915	0.854260865	ARRB1	arrestin beta 1	408
AFFX-r2-Hs28SrRNA-3_at	-0.056276625	8.660461741	-2.051516731	0.046346846	0.854260865	-5.719516122	0.854260865	NA	NA	NA
211489_at	-0.007583747	4.841136387	-2.050171754	0.046462724	0.854260865	-5.721924973	0.854260865	ADRA1A	adrenoceptor alpha 1A	148
213634_s_at	0.009812725	6.185595078	2.05002879	0.046477299	0.854260865	-5.72219769	0.854260865	TRMU	tRNA mitochondrial 2-thiouridylase	55687
215490_at	-0.006913972	6.188867868	-2.049971464	0.046483144	0.854260865	-5.722307041	0.854260865	IBA57	iron-sulfur cluster assembly factor IBA57	200205
213982_s_at	-0.006174107	4.633404831	-2.049956062	0.046484715	0.854260865	-5.722336421	0.854260865	RABGAP1L	RAB GTPase activating protein 1 like	9910
207450_s_at	-0.007799422	5.028404579	-2.049306903	0.046550953	0.854260865	-5.723574524	0.854260865	POU6F2	POU class 6 homeobox 2	11281
209656_s_at	-0.017642954	8.612799379	-2.049337751	0.046568876	0.854260865	-5.72367235	0.854260865	TMEM47	transmembrane protein 47	83604
210434_x_at	0.007831968	9.931511698	2.048756017	0.046607229	0.854260865	-5.724624944	0.854260865	JTB	jumping translocation breakpoint	10899
204748_at	0.019665987	4.514391144	2.047895005	0.046716397	0.854260865	-5.726422277	0.854260865	PTGS2	prostaglandin-endoperoxide synthase 2	5743
216020_at	0.006119651	3.498302617	2.04730224	0.046756023	0.854260865	-5.727395865	0.854260865	IFIH1	interferon induced with helicase C domain 1	64135
214829_at	0.007852036	4.079577541	2.045701258	0.046920363	0.854260865	-5.730445491	0.854260865	AASS	aminoadipate-semialdehyde synthase	10157
201066_at	0.012493917	8.532458138	2.045538671	0.04694896	0.854260865	-5.730842275	0.854260865	CYC1	cytochrome c1	1537
220193_at	-0.010240124	6.037150333	-2.045332293	0.046958308	0.854260865	-5.731148034	0.854260865	SH3D21	SH3 domain containing 21	79729
203756_at	0.007986119	8.24609065	2.045017168	0.046990737	0.854260865	-5.731747979	0.854260865	ARHGEF17	Rho guanine nucleotide exchange factor 17	9828
220041_at	0.008107198	7.616905141	2.044967838	0.046995816	0.854260865	-5.731841889	0.854260865	PIGZ	phosphatidylinositol glycan anchor biosynthesis class Z	80235
222345_at	-0.008548997	5.214449571	-2.044759646	0.047017253	0.854260865	-5.732238201	0.854260865	EMC10	ER membrane protein complex subunit 10	284361
220171_x_at	0.005391771	3.668496238	2.044289118	0.047065735	0.854260865	-5.733133773	0.854260865	GPALPP1	GPALPP motifs containing 1	55425
215945_s_at	0.010005335	7.643540813	2.043978976	0.047097715	0.854260865	-5.733723983	0.854260865	TRIM2	tripartite motif containing 2	23321
212412_at	-0.016167982	7.851599863	-2.043170997	0.047202276	0.854260865	-5.735415263	0.854260865	PDLIM5	PDZ and LIM domain 5	10611
203157_s_at	0.025242681	8.924373196	2.042221582	0.047300456	0.854260865	-5.737220582	0.854260865	GLS	glutaminase	2744
210232_at	0.021242362	7.897943882	2.041956889	0.047327859	0.854260865	-5.737723773	0.854260865	CDC42	cell division cycle 42	998
209307_at	-0.012082683	4.701312637	-2.041400568	0.047368761	0.854260865	-5.738660084	0.854260865	SWAP70	switching B cell complex subunit SWAP70	23075
212500_at	0.011311096	7.308870748	2.041046304	0.04740105	0.854260865	-5.739301312	0.854260865	ADO	2-aminoethanethiol dioxygenase	84890
221090_s_at	0.009459652	7.231059838	2.040932682	0.047412837	0.854260865	-5.739517266	0.854260865	OGFOD1	2-oxoglutarate and iron dependent oxygenase domain containing 1	55239
214821_at	0.014207319	7.215470588	2.040920277	0.047435313	0.854260865	-5.739693899	0.854260865	SLC25A4	solute carrier family 25 member 4	291
221712_s_at	0.008756723	6.59944227	2.040626506	0.04744461	0.854260865	-5.740099141	0.854260865	WDR74	WD repeat domain 74	54663
202963_at	0.008628801	7.050640274	2.040358422	0.047472446	0.854260865	-5.740608565	0.854260865	RFX5	regulatory factor X5	5993
211928_at	0.006918073	10.29629349	2.039928377	0.047517128	0.854260865	-5.741425641	0.854260865	DYNC1H1	dynein cytoplasmic 1 heavy chain 1	1778
212459_x_at	-0.016980708	4.612211758	-2.040088354	0.047521703	0.854260865	-5.741274409	0.854260865	SUCLG2	succinate-CoA ligase GDP-forming subunit beta	8801
219219_at	0.014322548	7.52880071	2.039592167	0.047573293	0.854260865	-5.742216825	0.854260865	TMEM160	transmembrane protein 160	54958
203579_s_at	0.005983432	4.696380436	2.039322773	0.047580112	0.854260865	-5.742576032	0.854260865	SLC7A6	solute carrier family 7 member 6	9057
214982_at	0.006160552	3.346052265	2.039166327	0.047596395	0.854260865	-5.742873168	0.854260865	SNRNP200	small nuclear ribonucleoprotein U5 subunit 200	23020
207300_s_at	-0.008608754	5.566689486	-2.038763384	0.047638355	0.854260865	-5.743638385	0.854260865	F7	coagulation factor VII	2155
216347_s_at	-0.007855162	7.141940202	-2.038520181	0.047663696	0.854260865	-5.744100184	0.854260865	PPP1R13B	protein phosphatase 1 regulatory subunit 13B	23368
220647_s_at	-0.0080197	6.268993103	-2.038421435	0.047673989	0.854260865	-5.744287673	0.854260865	COA4	cytochrome c oxidase assembly factor 4 homolog	51287
209478_at	0.006882247	8.044420568	2.038279717	0.047688764	0.854260865	-5.744556739	0.854260865	CENPX	centromere protein X	201254
219714_s_at	0.021036027	7.263658265	2.038205493	0.047717731	0.854260865	-5.74484956	0.854260865	CACNA2D3	calcium voltage-gated channel auxiliary subunit alpha2delta 3	55799
200689_x_at	0.00678539	11.25053398	2.037643367	0.047755156	0.854260865	-5.745764722	0.854260865	EEF1G	eukaryotic translation elongation factor 1 gamma	1937
209053_s_at	-0.006865319	5.572444923	-2.037199542	0.047801509	0.854260865	-5.746607052	0.854260865	NSD2	nuclear receptor binding SET domain protein 2	7468
221683_s_at	0.009398468	3.509714193	2.037117731	0.047810058	0.854260865	-5.746762303	0.854260865	CEP290	centrosomal protein 290	80184
213403_at	0.008965377	3.946527441	2.036556307	0.047868759	0.854260865	-5.747827571	0.854260865	MFSD9	major facilitator superfamily domain containing 9	84804
208047_s_at	0.007186498	3.327401684	2.036507737	0.04787384	0.854260865	-5.747919717	0.854260865	NAB1	NGFI-A binding protein 1	4664
202697_at	0.010084008	5.283066078	2.03648685	0.047876025	0.854260865	-5.747959343	0.854260865	NUDT21	nudix hydrolase 21	11051
212458_at	-0.012823118	7.344871396	-2.035881377	0.047956827	0.854260865	-5.749231546	0.854260865	SPRED2	sprouty related EVH1 domain containing 2	200734
202483_s_at	0.013909656	8.692905147	2.035465513	0.048004252	0.854260865	-5.750047345	0.854260865	RANBP1	RAN binding protein 1	5902
202088_at	0.013094617	8.153207244	2.035163057	0.048035971	0.854260865	-5.750620755	0.854260865	SLC39A6	solute carrier family 39 member 6	25800
216299_s_at	-0.007341623	5.208285538	-2.034669482	0.048066498	0.854260865	-5.75140593	0.854260865	XRCC3	X-ray repair cross complementing 3	7517
211894_x_at	-0.00588457	7.093194604	-2.034398655	0.048094939	0.854260865	-5.751919329	0.854260865	SEZ6L	seizure related 6 homolog like	23544
206630_at	-0.005794932	5.819148505	-2.033359283	0.048204224	0.854260865	-5.753889111	0.854260865	TYR	tyrosinase	7299
212611_at	0.007518722	8.5024443	2.03327221	0.048213389	0.854260865	-5.754054091	0.854260865	DTX4	deltex E3 ubiquitin ligase 4	23220
213586_at	-0.008887552	5.135673361	-2.03267728	0.048276051	0.854260865	-5.755181169	0.854260865	CDKN2D	cyclin dependent kinase inhibitor 2D	1032
211608_at	-0.011905238	5.360779533	-2.032163398	0.048333492	0.854260865	-5.756177335	0.854260865	TRBV10-2	T cell receptor beta variable 10-2	28584
201037_at	0.016677072	9.142360507	2.031977288	0.048371181	0.854260865	-5.756656225	0.854260865	PFKP	phosphofructokinase, platelet	5214
201245_s_at	0.024260187	7.221905316	2.031174076	0.048456016	0.854260865	-5.758176687	0.854260865	OTUB1	OTU deubiquitinase, ubiquitin aldehyde binding 1	55611
218543_s_at	-0.008801598	5.22898877	-2.030420759	0.048514366	0.854260865	-5.759453611	0.854260865	PARP12	poly(ADP-ribose) polymerase family member 12	64761
215848_at	-0.008354476	6.208731577	-2.030318486	0.048525191	0.854260865	-5.759647159	0.854260865	SCAPER	S-phase cyclin A associated protein in the ER	49855
204192_at	-0.007546485	5.207471583	-2.029607186	0.048600539	0.854260865	-5.76099305	0.854260865	CD37	CD37 molecule	951
218865_at	-0.00595959	7.865675657	-2.028990968	0.048665897	0.854260865	-5.762158715	0.854260865	MTARC1	mitochondrial amidoxime reducing component 1	64757
220626_at	-0.008271808	4.814890548	-2.028673662	0.048699581	0.854260865	-5.762758832	0.854260865	SERPINA10	serpin family A member 10	51156
219659_at	0.013541673	9.076376514	2.028812708	0.048706173	0.854260865	-5.762643835	0.854260865	ATP8A2	ATPase phospholipid transporting 8A2	51761
207725_at	0.008646024	3.878839435	2.028514574	0.048716477	0.854260865	-5.763059683	0.854260865	POU4F2	POU class 4 homeobox 2	5458
219829_at	0.006537887	4.434024881	2.028453627	0.048722951	0.854260865	-5.763174935	0.854260865	ITGB1BP2	integrin subunit beta 1 binding protein 2	26548
200806_s_at	0.024074349	8.519512012	2.028367906	0.04875342	0.854260865	-5.763484814	0.854260865	HSPD1	heat shock protein family D (Hsp60) member 1	3329
206724_at	0.010597506	5.284043556	2.028021985	0.048768825	0.854260865	-5.763991097	0.854260865	CBX4	chromobox 4	8535
206042_x_at	0.029997606	9.984157805	2.028204649	0.048770771	0.854260865	-5.763793442	0.854260865	SNURF	SNRPN upstream open reading frame	8926
201192_s_at	0.013393462	7.469258471	2.027865626	0.04880682	0.854260865	-5.764434284	0.854260865	PITPNA	phosphatidylinositol transfer protein alpha	5306
219292_at	-0.010229776	5.108422733	-2.027218761	0.048854289	0.854260865	-5.765509475	0.854260865	THAP1	THAP domain containing 1	55145
214181_x_at	-0.008632532	5.661601879	-2.026951297	0.048882776	0.854260865	-5.766014965	0.854260865	LST1	leukocyte specific transcript 1	7940
209984_at	0.006567557	5.990857006	2.026869336	0.048891509	0.854260865	-5.766169857	0.854260865	KDM4C	lysine demethylase 4C	23081
201429_s_at	-0.006451502	13.03975839	-2.026336227	0.048948341	0.854260865	-5.767177203	0.854260865	RPL37A	ribosomal protein L37a	6168
203943_at	0.009776831	8.102454266	2.025481421	0.049039589	0.854260865	-5.768791964	0.854260865	KIF3B	kinesin family member 3B	9371
87100_at	0.010110108	4.057941643	2.023997792	0.049198312	0.854260865	-5.771593256	0.854260865	ABHD2	abhydrolase domain containing 2, acylglycerol lipase	11057
207555_s_at	-0.012725344	6.476748896	-2.023819295	0.049234431	0.854260865	-5.77204591	0.854260865	TBXA2R	thromboxane A2 receptor	6915
206336_at	0.005363294	4.120678991	2.023633017	0.049237404	0.854260865	-5.772281742	0.854260865	CXCL6	C-X-C motif chemokine ligand 6	6372
214828_s_at	0.008998662	6.193309511	2.023309181	0.049272133	0.854260865	-5.772892872	0.854260865	RRP7BP	ribosomal RNA processing 7 homolog B, pseudogene	91695
210751_s_at	-0.008324778	7.401212208	-2.023104102	0.049294136	0.854260865	-5.773279846	0.854260865	RGN	regucalcin	9104
208722_s_at	0.01229498	8.265539252	2.023044401	0.049310414	0.854260865	-5.773459548	0.854260865	ANAPC5	anaphase promoting complex subunit 5	51433
203340_s_at	0.016666152	8.345820836	2.022902826	0.049337175	0.854260865	-5.773805133	0.854260865	SLC25A12	solute carrier family 25 member 12	8604
203089_s_at	0.009197103	7.570725152	2.022536184	0.049355115	0.854260865	-5.774351313	0.854260865	HTRA2	HtrA serine peptidase 2	27429
219892_at	0.020151905	6.799427217	2.022590144	0.049370757	0.854260865	-5.77439491	0.854260865	TM6SF1	transmembrane 6 superfamily member 1	53346
211666_x_at	0.010881868	10.93948759	2.022045046	0.049407902	0.854260865	-5.775277722	0.854260865	RPL3	ribosomal protein L3	6122
215919_s_at	0.00793534	4.242829225	2.021338702	0.049483905	0.854260865	-5.776609736	0.854260865	MRPS11	mitochondrial ribosomal protein S11	64963
208006_at	-0.00791289	5.256442461	-2.020416615	0.049583275	0.854260865	-5.778348018	0.854260865	FOXI1	forkhead box I1	2299
205439_at	0.022745898	6.164219465	2.019293172	0.049726063	0.854260865	-5.780609036	0.854260865	GSTT2	glutathione S-transferase theta 2 (gene/pseudogene)	2953
201577_at	0.015124654	9.278787846	2.019179545	0.049738347	0.854260865	-5.780823051	0.854260865	NME1	NME/NM23 nucleoside diphosphate kinase 1	4830
217786_at	0.010896674	7.665843634	2.018817979	0.049755965	0.854260865	-5.781360147	0.854260865	PRMT5	protein arginine methyltransferase 5	10419
204107_at	0.008894463	5.664466451	2.018540221	0.049786023	0.854260865	-5.781883295	0.854260865	NFYA	nuclear transcription factor Y subunit alpha	4800
205600_x_at	-0.006330803	4.874687085	-2.017010931	0.049951797	0.854260865	-5.784762593	0.854260865	HOXB5	homeobox B5	3215
205138_s_at	-0.006249748	4.912344245	-2.016968656	0.049956387	0.854260865	-5.784842161	0.854260865	UST	uronyl 2-sulfotransferase	10090
210861_s_at	0.010576573	4.330712862	2.016923396	0.0499613	0.854260865	-5.784927346	0.854260865	CCN6	cellular communication network factor 6	8838
210572_at	-0.005844478	4.267686171	-2.01644616	0.050013139	0.854260865	-5.785825468	0.854260865	PCDHA2	protocadherin alpha 2	56146
44702_at	-0.005961317	7.76200278	-2.016157496	0.050044517	0.854260865	-5.786368627	0.854260865	SYDE1	synapse defective Rho GTPase homolog 1	85360
210655_s_at	0.018815086	7.106782346	2.01625725	0.050055196	0.854260865	-5.786323728	0.854260865	FOXO3B	forkhead box O3B	2310
213710_s_at	0.030155506	9.047122377	2.016156402	0.050066162	0.854260865	-5.786513438	0.854260865	CALM1	calmodulin 1	801
205967_at	-0.019043766	7.632717903	-2.016036412	0.050079212	0.854260865	-5.786739147	0.854260865	H4C3	H4 clustered histone 3	8364
202514_at	0.015933744	7.514728502	2.015703383	0.050115446	0.854260865	-5.787365538	0.854260865	DLG1	discs large MAGUK scaffold protein 1	1739
201844_s_at	-0.02181139	8.104978933	-2.015369144	0.050151835	0.854260865	-5.787994118	0.854260865	RYBP	RING1 and YY1 binding protein	23429
206808_at	0.006206118	3.589953696	2.014798688	0.050192451	0.854260865	-5.788924535	0.854260865	HNRNPA3P1	heterogeneous nuclear ribonucleoprotein A3 pseudogene 1	10151
219988_s_at	0.006769104	8.934907743	2.014696194	0.050203625	0.854260865	-5.789117268	0.854260865	RNF220	ring finger protein 220	55182
205095_s_at	0.019790682	7.958389702	2.0143356	0.050264504	0.854260865	-5.789937287	0.854260865	ATP6V0A1	ATPase H+ transporting V0 subunit a1	535
200673_at	-0.010250424	8.85096603	-2.013275448	0.050358737	0.854260865	-5.791788044	0.854260865	LAPTM4A	lysosomal protein transmembrane 4 alpha	9741
211922_s_at	-0.013135056	6.385484694	-2.01305284	0.050404645	0.854260865	-5.792347862	0.854260865	CAT	catalase	847
217176_s_at	0.005832159	3.414023845	2.011824797	0.050517543	0.854260865	-5.794513428	0.854260865	ZFX	zinc finger protein X-linked	7543
210756_s_at	-0.01290399	7.006295691	-2.011711326	0.050551568	0.854260865	-5.794867489	0.854260865	NOTCH2	notch receptor 2	4853
210650_s_at	-0.020810875	6.394091339	-2.011442675	0.050581035	0.854260865	-5.795371902	0.854260865	PCLO	piccolo presynaptic cytomatrix protein	27445
202975_s_at	-0.024640247	7.685322492	-2.011218624	0.050605622	0.854260865	-5.795792533	0.854260865	RHOBTB3	Rho related BTB domain containing 3	22836
219913_s_at	-0.01220692	6.405072134	-2.01025638	0.050698931	0.854260865	-5.797518023	0.854260865	CRNKL1	crooked neck pre-mRNA splicing factor 1	51340
217037_at	-0.006677237	3.72323927	-2.010141573	0.050702353	0.854260865	-5.797673717	0.854260865	SLC1A2	solute carrier family 1 member 2	6506
204518_s_at	-0.006350604	4.920539939	-2.009966559	0.050721602	0.854260865	-5.798002183	0.854260865	PPIC	peptidylprolyl isomerase C	5480
219081_at	0.00800779	5.616666007	2.009818345	0.050737909	0.854260865	-5.798280333	0.854260865	ANKHD1	ankyrin repeat and KH domain containing 1	54882
218740_s_at	0.008915207	8.651450236	2.0097934	0.050740654	0.854260865	-5.798327146	0.854260865	CDK5RAP3	CDK5 regulatory subunit associated protein 3	80279
211102_s_at	0.009556459	4.650066599	2.009456713	0.050777715	0.854260865	-5.798958928	0.854260865	LILRA2	leukocyte immunoglobulin like receptor A2	11027
214505_s_at	0.019703269	7.940937945	2.008872603	0.05086369	0.854260865	-5.800194587	0.854260865	FHL1	four and a half LIM domains 1	2273
219561_at	-0.006269421	6.94691609	-2.008406102	0.050893513	0.854260865	-5.800929806	0.854260865	COPZ2	COPI coat complex subunit zeta 2	51226
208899_x_at	0.016696649	9.533801147	2.008129404	0.050945681	0.854260865	-5.801588231	0.854260865	ATP6V1D	ATPase H+ transporting V1 subunit D	51382
202354_s_at	0.009874198	6.427338017	2.007239485	0.051022366	0.854260865	-5.803117301	0.854260865	GTF2F1	general transcription factor IIF subunit 1	2962
209615_s_at	0.023579676	5.21962149	2.0071419	0.051054802	0.854260865	-5.803439337	0.854260865	PAK1	p21 (RAC1) activated kinase 1	5058
213555_at	0.010387908	5.796532843	2.006840648	0.051066482	0.854260865	-5.803864908	0.854260865	RWDD2A	RWD domain containing 2A	112611
211872_s_at	0.010147372	6.269023431	2.006403262	0.0511149	0.854260865	-5.804684633	0.854260865	RGS11	regulator of G protein signaling 11	8786
210245_at	-0.010434181	5.33157088	-2.005817404	0.051179817	0.854260865	-5.805782386	0.854260865	ABCC8	ATP binding cassette subfamily C member 8	6833
214956_at	0.016504799	8.460183764	2.005872855	0.051195331	0.854260865	-5.805817091	0.854260865	AAK1	AP2 associated kinase 1	22848
220188_at	0.018414359	5.63500154	2.005412759	0.051246363	0.854260865	-5.806678846	0.854260865	JPH3	junctophilin 3	57338
220412_x_at	0.009193777	5.398702054	2.004678222	0.051306249	0.854260865	-5.807916168	0.854260865	KCNK7	potassium two pore domain channel subfamily K member 7	10089
201838_s_at	-0.0059252	6.402052608	-2.004086922	0.051371981	0.854260865	-5.809023326	0.854260865	SUPT7L	SPT7 like, STAGA complex subunit gamma	9913
209590_at	-0.012670573	7.21825741	-2.00398819	0.051402503	0.854260865	-5.809332361	0.854260865	BMP7	bone morphogenetic protein 7	655
212098_at	0.009074921	9.020164295	2.003753406	0.051409088	0.854260865	-5.809647686	0.854260865	MGAT5	alpha-1,6-mannosylglycoprotein 6-beta-N-acetylglucosaminyltransferase	4249
202298_at	-0.009428488	10.02057085	-2.003617776	0.051424185	0.854260865	-5.809901568	0.854260865	NDUFA1	NADH:ubiquinone oxidoreductase subunit A1	4694
217948_at	0.008873587	6.83794733	2.003590878	0.05142718	0.854260865	-5.809951917	0.854260865	RTL8A	retrotransposon Gag like 8A	26071
212712_at	0.010489115	6.986249367	2.003431578	0.051444917	0.854260865	-5.810250083	0.854260865	CAMSAP1	calmodulin regulated spectrin associated protein 1	157922
210922_at	-0.009244118	5.121610293	-2.002975902	0.051495685	0.854260865	-5.811102882	0.854260865	NA	NA	NA
203846_at	0.013217881	7.143303245	2.003018657	0.051512619	0.854260865	-5.811160326	0.854260865	TRIM32	tripartite motif containing 32	22954
207622_s_at	0.012154633	5.719934913	2.002866679	0.051516802	0.854260865	-5.811363892	0.854260865	ABCF2-H2BK1	ABCF2-H2BK1 readthrough	114483834
212807_s_at	0.01340932	7.171540042	2.002543404	0.051565616	0.854260865	-5.812049417	0.854260865	SORT1	sortilin 1	6272
219865_at	0.009525281	5.934245607	2.001055755	0.051710088	0.854260865	-5.814694669	0.854260865	LINC00339	long intergenic non-protein coding RNA 339	29092
208858_s_at	0.008569145	7.717562455	2.000488732	0.051773549	0.854260865	-5.815754783	0.854260865	ESYT1	extended synaptotagmin 1	23344
213837_at	0.007018291	7.239046189	2.000217416	0.051803939	0.854260865	-5.816261951	0.854260865	L3MBTL1	L3MBTL histone methyl-lysine binding protein 1	26013
218012_at	0.010166735	9.492221376	2.000045688	0.051823182	0.854260865	-5.816582931	0.854260865	TSPYL2	TSPY like 2	64061
208379_x_at	-0.009370309	4.89509386	-2.000021067	0.051825941	0.854260865	-5.816628948	0.854260865	NPY2R	neuropeptide Y receptor Y2	4887
222033_s_at	-0.010976181	6.978857115	-1.9995874	0.051874565	0.854260865	-5.817439414	0.854260865	FLT1	fms related receptor tyrosine kinase 1	2321
220800_s_at	0.006387238	3.395328401	1.999390712	0.051896632	0.854260865	-5.817806949	0.854260865	TMOD3	tropomodulin 3	29766
203100_s_at	0.006439791	5.939400415	1.998964918	0.051944429	0.854260865	-5.818602494	0.854260865	CDYL	chromodomain Y like	9425
208522_s_at	-0.004783741	4.229255576	-1.998849106	0.051957436	0.854260865	-5.818818851	0.854260865	PTCH1	patched 1	5727
214823_at	0.020524561	6.542685163	1.99898836	0.051963549	0.854260865	-5.81869455	0.854260865	ZNF204P	zinc finger protein 204, pseudogene	7754
209055_s_at	0.012773709	6.206807092	1.99864961	0.052001605	0.854260865	-5.819327234	0.854260865	CDC5L	cell division cycle 5 like	988
214410_at	0.007968167	4.433208103	1.997709848	0.052085539	0.854260865	-5.820946621	0.854260865	LOC105370752	uncharacterized LOC105370752	105370752
211939_x_at	0.007505952	10.11704289	1.997621778	0.052095453	0.854260865	-5.821111067	0.854260865	BTF3	basic transcription factor 3	689
205549_at	0.017141737	9.032888193	1.997430729	0.052138738	0.854260865	-5.821603009	0.854260865	PCP4	Purkinje cell protein 4	5121
203217_s_at	0.008125834	8.656651885	1.99673954	0.052194859	0.854260865	-5.822758055	0.854260865	ST3GAL5	ST3 beta-galactoside alpha-2,3-sialyltransferase 5	8869
208130_s_at	-0.007664791	5.4241747	-1.996700377	0.052199276	0.854260865	-5.822831151	0.854260865	TBXAS1	thromboxane A synthase 1	6916
212853_at	0.009229436	5.562575425	1.995596736	0.052323869	0.854260865	-5.824890575	0.854260865	DCUN1D4	defective in cullin neddylation 1 domain containing 4	23142
206939_at	-0.009906931	4.762640111	-1.995370669	0.052349422	0.854260865	-5.825312307	0.854260865	DCC	DCC netrin 1 receptor	1630
205707_at	0.007076284	6.719087097	1.994114106	0.052491652	0.854260865	-5.827655717	0.854260865	IL17RA	interleukin 17 receptor A	23765
33767_at	0.02389643	8.69949542	1.993901174	0.052537605	0.854260865	-5.828186544	0.854260865	NEFH	neurofilament heavy chain	4744
222199_s_at	0.008097169	6.848237175	1.993591697	0.052550882	0.854260865	-5.828629615	0.854260865	BIN3	bridging integrator 3	55909
201788_at	0.008491685	8.512598975	1.993403068	0.052572283	0.854260865	-5.828981213	0.854260865	DDX42	DEAD-box helicase 42	11325
201993_x_at	0.009252	9.02158531	1.993379194	0.052574992	0.854260865	-5.829025712	0.854260865	HNRNPDL	heterogeneous nuclear ribonucleoprotein D like	9987
216949_s_at	0.011269734	6.732283317	1.993172238	0.052598481	0.854260865	-5.829411436	0.854260865	PKD1	polycystin 1, transient receptor potential channel interacting	5310
213655_at	0.022699135	11.04615984	1.992646861	0.052679987	0.854260865	-5.830523835	0.854260865	NA	NA	NA
201907_x_at	-0.008255664	6.730012534	-1.992234571	0.052705021	0.854260865	-5.831158641	0.854260865	DVL3	dishevelled segment polarity protein 3	1857
204422_s_at	-0.019810859	4.761460546	-1.99147764	0.05281301	0.854260865	-5.832701465	0.854260865	FGF2	fibroblast growth factor 2	2247
217829_s_at	-0.005772681	6.4909721	-1.990148593	0.052942703	0.854260865	-5.835043102	0.854260865	USP39	ubiquitin specific peptidase 39	10713
210666_at	-0.011508603	7.221459305	-1.989954409	0.052964876	0.854260865	-5.835404535	0.854260865	IDS	iduronate 2-sulfatase	3423
220938_s_at	-0.009775366	5.911820875	-1.989898089	0.052971309	0.854260865	-5.835509359	0.854260865	GMEB1	glucocorticoid modulatory element binding protein 1	10691
206203_at	-0.006996034	6.266997369	-1.989703051	0.052993589	0.854260865	-5.835872343	0.854260865	RCVRN	recoverin	5957
206667_s_at	0.020358605	4.642583957	1.988513071	0.053151594	0.854260865	-5.838218105	0.854260865	SCAMP1	secretory carrier membrane protein 1	9522
212228_s_at	-0.007139088	8.51003604	-1.98796291	0.05319274	0.854260865	-5.839109603	0.854260865	COQ9	coenzyme Q9	57017
208936_x_at	0.00858409	7.102266723	1.98782298	0.053208783	0.854260865	-5.839369819	0.854260865	LGALS8	galectin 8	3964
218937_at	0.010603442	6.499640849	1.987585798	0.053235984	0.854260865	-5.83981085	0.854260865	ZSCAN32	zinc finger and SCAN domain containing 32	54925
213036_x_at	-0.006680693	6.919034295	-1.987525778	0.053242869	0.854260865	-5.839922449	0.854260865	ATP2A3	ATPase sarcoplasmic/endoplasmic reticulum Ca2+ transporting 3	489
212297_at	-0.008874585	5.353645364	-1.986866791	0.053318517	0.854260865	-5.841147551	0.854260865	ATP13A3	ATPase 13A3	79572
219016_at	0.010422111	6.703876397	1.986855329	0.053319834	0.854260865	-5.841168858	0.854260865	FASTKD5	FAST kinase domains 5	60493
207302_at	0.011674178	5.249201168	1.986259813	0.05339163	0.854260865	-5.842295687	0.854260865	SGCG	sarcoglycan gamma	6445
203939_at	-0.0107626	5.696556487	-1.986157058	0.053400095	0.854260865	-5.842466618	0.854260865	NT5E	5'-nucleotidase ecto	4907
206959_s_at	0.00817301	6.95050198	1.985880844	0.053431872	0.854260865	-5.842979865	0.854260865	UPF3A	UPF3A regulator of nonsense mediated mRNA decay	65110
212608_s_at	0.014469267	10.10105389	1.984768854	0.053581903	0.854260865	-5.845175795	0.854260865	NUDT3	nudix hydrolase 3	11165
204593_s_at	0.008546249	5.804769024	1.984565949	0.053583371	0.854260865	-5.845422329	0.854260865	MIEF1	mitochondrial elongation factor 1	54471
200962_at	0.010931099	6.983175408	1.984553205	0.053584841	0.854260865	-5.845445995	0.854260865	RPL31	ribosomal protein L31	6160
221281_at	-0.009333602	6.076056998	-1.984440318	0.053597865	0.854260865	-5.845655622	0.854260865	SRC	SRC proto-oncogene, non-receptor tyrosine kinase	6714
208539_x_at	-0.006429006	6.247295249	-1.983749329	0.053677646	0.854260865	-5.846938552	0.854260865	SPRR2D	small proline rich protein 2D	6703
201475_x_at	0.008656853	8.724628668	1.982776031	0.053790196	0.854260865	-5.848745	0.854260865	MARS1	methionyl-tRNA synthetase 1	4141
208068_x_at	-0.006416695	4.697897176	-1.982697013	0.053799343	0.854260865	-5.848891625	0.854260865	GH1	growth hormone 1	2688
208811_s_at	0.018990668	7.640055338	1.982798071	0.053809605	0.854260865	-5.848833621	0.854260865	TMEM135	transmembrane protein 135	65084
208700_s_at	0.011408386	7.954984383	1.982597641	0.053810847	0.854260865	-5.849076013	0.854260865	TKT	transketolase	7086
212878_s_at	0.020370363	9.804938229	1.982676313	0.053823701	0.854260865	-5.849059509	0.854260865	KLC1	kinesin light chain 1	3831
203346_s_at	-0.012473902	7.0403773	-1.982382521	0.053853755	0.854260865	-5.849581135	0.854260865	MTF2	metal response element binding transcription factor 2	22823
208752_x_at	0.00844432	9.929015603	1.982083108	0.053870449	0.854260865	-5.850030621	0.854260865	NAP1L1	nucleosome assembly protein 1 like 1	4673
201720_s_at	-0.009446693	6.657601938	-1.98206737	0.053872273	0.854260865	-5.850059816	0.854260865	LAPTM5	lysosomal protein transmembrane 5	7805
214959_s_at	0.011686184	5.53111412	1.980903953	0.054011657	0.854260865	-5.852243322	0.854260865	API5	apoptosis inhibitor 5	8539
220911_s_at	-0.004946603	6.491983653	-1.98073721	0.054026623	0.854260865	-5.852526674	0.854260865	NYNRIN	NYN domain and retroviral integrase containing	57523
201124_at	-0.00875584	6.470666945	-1.980602053	0.054042328	0.854260865	-5.852777255	0.854260865	ITGB5	integrin subunit beta 5	3693
218120_s_at	0.016600893	8.000604857	1.980640449	0.054059853	0.854260865	-5.85283476	0.854260865	HMOX2	heme oxygenase 2	3163
220561_at	-0.009069952	6.17023633	-1.980043063	0.054107323	0.854260865	-5.853813464	0.854260865	IGF2-AS	IGF2 antisense RNA	51214
209508_x_at	-0.007456488	5.922505036	-1.979880974	0.054126181	0.854260865	-5.854113885	0.854260865	CFLAR	CASP8 and FADD like apoptosis regulator	8837
216910_at	-0.007207365	5.878395798	-1.979677302	0.054149887	0.854260865	-5.854491348	0.854260865	XPNPEP2	X-prolyl aminopeptidase 2	7512
220460_at	-0.022208107	7.348654946	-1.978800575	0.054274041	0.854260865	-5.856243795	0.854260865	SLCO1C1	solute carrier organic anion transporter family member 1C1	53919
211510_s_at	0.005845214	4.251975541	1.978294359	0.054311083	0.854260865	-5.857053492	0.854260865	CRHR2	corticotropin releasing hormone receptor 2	1395
214648_at	-0.007531963	4.435477158	-1.978200758	0.054322009	0.854260865	-5.85722685	0.854260865	GPX5	glutathione peroxidase 5	2880
212225_at	0.005418465	3.838137951	1.978140403	0.054329054	0.854260865	-5.857338629	0.854260865	EIF1	eukaryotic translation initiation factor 1	10209
211555_s_at	0.022394819	7.662925698	1.978155347	0.054349328	0.854260865	-5.85743869	0.854260865	GUCY1B1	guanylate cyclase 1 soluble subunit beta 1	2983
202199_s_at	0.008991472	6.729694517	1.977867344	0.05436094	0.854260865	-5.85784431	0.854260865	SRPK1	SRSF protein kinase 1	6732
208914_at	0.007702113	6.978017806	1.977308194	0.054426284	0.854260865	-5.858879623	0.854260865	GGA2	golgi associated, gamma adaptin ear containing, ARF binding protein 2	23062
201962_s_at	0.012770059	8.180518911	1.977468781	0.054429538	0.854260865	-5.858709781	0.854260865	RNF41	ring finger protein 41	10193
202779_s_at	0.017472351	7.301315166	1.977349511	0.054443482	0.854260865	-5.858930557	0.854260865	UBE2S	ubiquitin conjugating enzyme E2 S	27338
220795_s_at	-0.010776216	7.550657015	-1.976910777	0.054472769	0.854260865	-5.859615324	0.854260865	BEGAIN	brain enriched guanylate kinase associated	57596
212814_at	-0.008438742	7.994057064	-1.97688054	0.054476307	0.854260865	-5.859671294	0.854260865	AHCYL2	adenosylhomocysteinase like 2	23382
212405_s_at	0.00713182	6.669818561	1.976670416	0.0545009	0.854260865	-5.860060225	0.854260865	METTL13	methyltransferase 13, eEF1A N-terminus and K55	51603
203909_at	0.010146036	10.25067329	1.976376058	0.054535368	0.854260865	-5.860605007	0.854260865	SLC9A6	solute carrier family 9 member A6	10479
200027_at	0.008622555	10.33345086	1.976139686	0.054563059	0.854260865	-5.861042426	0.854260865	NARS1	asparaginyl-tRNA synthetase 1	4677
205114_s_at	0.012016849	4.662287709	1.975921747	0.054599133	0.854260865	-5.861506308	0.854260865	CCL3	C-C motif chemokine ligand 3	6348
221756_at	-0.009308839	8.223581276	-1.97580378	0.054602432	0.854260865	-5.861663959	0.854260865	PIK3IP1	phosphoinositide-3-kinase interacting protein 1	113791
219324_at	-0.008141172	6.196066247	-1.97561062	0.054625084	0.854260865	-5.862021328	0.854260865	NOL12	nucleolar protein 12	79159
203906_at	0.00912244	9.66373698	1.975352769	0.054655336	0.854260865	-5.862498338	0.854260865	IQSEC1	IQ motif and Sec7 domain ArfGEF 1	9922
212127_at	0.011195655	8.334342554	1.975320065	0.054659173	0.854260865	-5.862558834	0.854260865	RANGAP1	Ran GTPase activating protein 1	5905
212110_at	0.014398678	7.456189998	1.975364075	0.054676062	0.854260865	-5.862604093	0.854260865	SLC39A14	solute carrier family 39 member 14	23516
203372_s_at	0.005956588	4.563958106	1.975075756	0.054687851	0.854260865	-5.863010736	0.854260865	SOCS2	suppressor of cytokine signaling 2	8835
205151_s_at	-0.016925735	7.503076806	-1.9749623	0.054723232	0.854260865	-5.8633471	0.854260865	TRIL	TLR4 interactor with leucine rich repeats	9865
215629_s_at	-0.009783155	3.912070709	-1.974725102	0.054729034	0.854260865	-5.863659267	0.854260865	DLEU2	deleted in lymphocytic leukemia 2	8847
202784_s_at	0.020713109	6.24902639	1.974044174	0.054831154	0.854260865	-5.865044528	0.854260865	NNT	nicotinamide nucleotide transhydrogenase	23530
213122_at	0.013081171	7.987169835	1.97387212	0.054851399	0.854260865	-5.865362548	0.854260865	TSPYL5	TSPY like 5	85453
202407_s_at	0.013751777	5.228452018	1.973548866	0.054889452	0.854260865	-5.865959978	0.854260865	PRPF31	pre-mRNA processing factor 31	26121
216253_s_at	-0.008644275	4.511050975	-1.973232101	0.054904683	0.854260865	-5.866419476	0.854260865	PARVB	parvin beta	29780
204023_at	0.008189848	6.523624915	1.972784816	0.054957399	0.854260865	-5.867246063	0.854260865	RFC4	replication factor C subunit 4	5984
216578_at	-0.007957253	5.714872738	-1.971904269	0.055061308	0.854260865	-5.868872866	0.854260865	NA	NA	NA
209570_s_at	0.014528163	8.57719831	1.972019984	0.055069739	0.854260865	-5.868784519	0.854260865	NSG1	neuronal vesicle trafficking associated 1	27065
221654_s_at	-0.009126567	4.504514165	-1.971655486	0.055090696	0.854260865	-5.869332379	0.854260865	USP3	ubiquitin specific peptidase 3	9960
212535_at	0.010738331	9.151737114	1.971548567	0.05510333	0.854260865	-5.869529849	0.854260865	MEF2A	myocyte enhancer factor 2A	4205
203746_s_at	0.009795519	7.090056122	1.971308098	0.055131755	0.854260865	-5.869973941	0.854260865	HCCS	holocytochrome c synthase	3052
216411_s_at	0.006651367	3.95769015	1.970902421	0.055179737	0.854260865	-5.870723034	0.854260865	FAM227B	family with sequence similarity 227 member B	196951
202073_at	0.015185214	8.635282021	1.970212377	0.055283552	0.854260865	-5.872121636	0.854260865	OPTN	optineurin	10133
210801_at	0.005548222	3.742313668	1.969204919	0.0553809	0.854260865	-5.873856112	0.854260865	DIMT1	DIM1 rRNA methyltransferase and ribosome maturation factor	27292
204922_at	0.00949557	5.805513447	1.968593706	0.055453487	0.854260865	-5.874983676	0.854260865	TOP6BL	TOP6B like initiator of meiotic double strand breaks	79703
218238_at	0.01163893	5.823197652	1.968560244	0.055462107	0.854260865	-5.875071435	0.854260865	GTPBP4	GTP binding protein 4	23560
218098_at	0.012200408	7.655633428	1.968170589	0.055518132	0.854260865	-5.875844395	0.854260865	ARFGEF2	ADP ribosylation factor guanine nucleotide exchange factor 2	10564
218681_s_at	0.009160446	6.337227483	1.967778619	0.055550413	0.854260865	-5.876486892	0.854260865	SDF2L1	stromal cell derived factor 2 like 1	23753
208648_at	-0.007953388	7.364448858	-1.967253526	0.055612932	0.854260865	-5.877455013	0.854260865	VCP	valosin containing protein	7415
214900_at	0.010299366	5.358469933	1.967182731	0.055621366	0.854260865	-5.877585523	0.854260865	ZKSCAN1	zinc finger with KRAB and SCAN domains 1	7586
201141_at	-0.017733614	6.658723774	-1.966679798	0.055703473	0.854260865	-5.878635945	0.854260865	GPNMB	glycoprotein nmb	10457
210978_s_at	-0.008226512	6.317775689	-1.966467493	0.055706633	0.854260865	-5.878903831	0.854260865	TAGLN2	transgelin 2	8407
222077_s_at	0.010805835	4.945774714	1.966451611	0.055708528	0.854260865	-5.878933101	0.854260865	RACGAP1	Rac GTPase activating protein 1	29127
203667_at	-0.007533367	8.91705105	-1.965318783	0.055843812	0.854260865	-5.881020266	0.854260865	TBCA	tubulin folding cofactor A	6902
205791_x_at	0.006205786	4.820487797	1.964881344	0.055896127	0.854260865	-5.881825952	0.854260865	ZNF230	zinc finger protein 230	7773
205278_at	0.021616278	9.718348144	1.965008172	0.055903137	0.854260865	-5.881715134	0.854260865	GAD1	glutamate decarboxylase 1	2571
217559_at	0.005766556	4.826318487	1.964755488	0.055911187	0.854260865	-5.882057729	0.854260865	RPL10L	ribosomal protein L10 like	140801
89977_at	-0.005909116	5.177061252	-1.96472549	0.055914777	0.854260865	-5.882112972	0.854260865	ACSM5	acyl-CoA synthetase medium chain family member 5	54988
218579_s_at	0.00615641	5.978746028	1.964527754	0.055938446	0.854260865	-5.882477094	0.854260865	DHX35	DEAH-box helicase 35	60625
219902_at	-0.004543432	5.207263437	-1.963634728	0.056045448	0.854260865	-5.884121178	0.854260865	BHMT2	betaine--homocysteine S-methyltransferase 2	23743
214739_at	-0.008464548	5.167382993	-1.962108499	0.056228729	0.854260865	-5.886929562	0.854260865	LRCH3	leucine rich repeats and calponin homology domain containing 3	84859
202206_at	0.019316261	7.720926283	1.962107578	0.056251058	0.854260865	-5.887052933	0.854260865	ARL4C	ADP ribosylation factor like GTPase 4C	10123
216959_x_at	0.016252436	7.014618413	1.96201945	0.056261658	0.854260865	-5.887215009	0.854260865	NRCAM	neuronal cell adhesion molecule	4897
218504_at	0.010957605	6.990888374	1.960921428	0.056371639	0.854260865	-5.889112605	0.854260865	FAHD2A	fumarylacetoacetate hydrolase domain containing 2A	51011
210868_s_at	0.004429525	3.928452927	1.9608183	0.056384069	0.854260865	-5.889302207	0.854260865	ELOVL6	ELOVL fatty acid elongase 6	79071
213521_at	-0.007043944	6.888182695	-1.960810965	0.056384953	0.854260865	-5.889315693	0.854260865	PTPN18	protein tyrosine phosphatase non-receptor type 18	26469
221731_x_at	-0.016352042	7.818589058	-1.960263132	0.056473265	0.854260865	-5.890443738	0.854260865	VCAN	versican	1462
208828_at	0.015934021	6.782472279	1.959820297	0.056526727	0.854260865	-5.891257444	0.854260865	POLE3	DNA polymerase epsilon 3, accessory subunit	54107
214887_at	0.006344799	3.386955721	1.959300471	0.056567288	0.854260865	-5.892091789	0.854260865	N4BP2L1	NEDD4 binding protein 2 like 1	90634
200881_s_at	0.020671943	8.91316506	1.958222171	0.056720028	0.854260865	-5.89419271	0.854260865	DNAJA1	DnaJ heat shock protein family (Hsp40) member A1	3301
215845_x_at	-0.006064889	6.296035465	-1.957725242	0.056757978	0.854260865	-5.894984954	0.854260865	NA	NA	NA
210168_at	-0.009523	5.240625171	-1.957437965	0.056792815	0.854260865	-5.895512376	0.854260865	C6	complement C6	729
221459_at	-0.007090726	5.68191446	-1.957413199	0.056795819	0.854260865	-5.895557842	0.854260865	TAAR5	trace amine associated receptor 5	9038
203607_at	0.013015944	9.710739793	1.957480465	0.056809934	0.854260865	-5.895554314	0.854260865	INPP5F	inositol polyphosphate-5-phosphatase F	22876
212209_at	-0.008046003	6.338125145	-1.95679354	0.056871027	0.854260865	-5.896695263	0.854260865	MED13L	mediator complex subunit 13L	23389
206546_at	0.006695533	3.492189989	1.955902562	0.056979315	0.854260865	-5.898330176	0.854260865	SYCP2	synaptonemal complex protein 2	10388
207367_at	-0.00829921	6.2698274	-1.955415642	0.057038569	0.854260865	-5.899223393	0.854260865	ATP12A	ATPase H+/K+ transporting non-gastric alpha2 subunit	479
202100_at	0.011473137	8.838128302	1.955283366	0.057058086	0.854260865	-5.89948424	0.854260865	RALB	RAS like proto-oncogene B	5899
214931_s_at	0.015861714	6.799986324	1.955404629	0.057062209	0.854260865	-5.899362791	0.854260865	SRPK2	SRSF protein kinase 2	6733
212555_at	0.015302253	8.146042904	1.955202111	0.057086873	0.854260865	-5.899734164	0.854260865	PRKAR1B	protein kinase cAMP-dependent type I regulatory subunit beta	5575
212254_s_at	0.008911274	9.856423437	1.95501864	0.057086921	0.854260865	-5.899951527	0.854260865	DST	dystonin	667
211174_s_at	-0.008754726	5.530805035	-1.954923168	0.057098554	0.854260865	-5.900126611	0.854260865	CCKAR	cholecystokinin A receptor	886
218837_s_at	-0.006050641	6.423387569	-1.954736082	0.057121355	0.854260865	-5.900469684	0.854260865	UBE2D4	ubiquitin conjugating enzyme E2 D4 (putative)	51619
214423_x_at	0.004855195	5.897773289	1.954715953	0.057123809	0.854260865	-5.900506595	0.854260865	ALDOB	aldolase, fructose-bisphosphate B	229
214558_at	-0.007617696	6.912062048	-1.954688804	0.057127119	0.854260865	-5.900556378	0.854260865	GPR12	G protein-coupled receptor 12	2835
205929_at	-0.007149555	6.169292475	-1.954535312	0.057145833	0.854260865	-5.90083782	0.854260865	GPA33	glycoprotein A33	10223
212649_at	0.010539099	4.863701891	1.954047932	0.057205293	0.854260865	-5.901731359	0.854260865	DHX29	DExH-box helicase 29	54505
210444_at	-0.007236963	5.457634603	-1.953515494	0.057270311	0.854260865	-5.902707292	0.854260865	NPY6R	neuropeptide Y receptor Y6 (pseudogene)	4888
212274_at	0.0132079	7.99185929	1.953669017	0.057273877	0.854260865	-5.902544474	0.854260865	LPIN1	lipin 1	23175
215297_at	0.008781698	4.391048968	1.953474873	0.057275274	0.854260865	-5.90278174	0.854260865	LINC02981	long intergenic non-protein coding RNA 2981	441204
215419_at	0.010849623	6.096803751	1.953346817	0.057290922	0.854260865	-5.903016422	0.854260865	ZFR2	zinc finger RNA binding protein 2	23217
204784_s_at	0.009315559	6.6883767	1.952998039	0.05733356	0.854260865	-5.903655549	0.854260865	MLF1	myeloid leukemia factor 1	4291
208589_at	-0.006269335	4.445629805	-1.95279	0.057359005	0.854260865	-5.90403673	0.854260865	TRPC7	transient receptor potential cation channel subfamily C member 7	57113
209569_x_at	0.020914398	7.984839474	1.952578683	0.057407195	0.854260865	-5.90454204	0.854260865	NSG1	neuronal vesicle trafficking associated 1	27065
202842_s_at	0.011622805	8.443577382	1.951861801	0.057477818	0.854260865	-5.905764267	0.854260865	DNAJB9	DnaJ heat shock protein family (Hsp40) member B9	4189
213483_at	0.009271099	6.201422514	1.950969714	0.057582063	0.854260865	-5.907370505	0.854260865	PPWD1	peptidylprolyl isomerase domain and WD repeat containing 1	23398
202868_s_at	0.011157809	7.511165853	1.950918522	0.057588347	0.854260865	-5.907464224	0.854260865	POP4	POP4 homolog, ribonuclease P/MRP subunit	10775
201364_s_at	0.012461552	8.582831182	1.949922702	0.057733067	0.854260865	-5.909404072	0.854260865	OAZ2	ornithine decarboxylase antizyme 2	4947
206572_x_at	-0.004982333	6.011861514	-1.948786876	0.057850533	0.854260865	-5.911364847	0.854260865	ZNF85	zinc finger protein 85	7639
220728_at	0.00870199	3.999584296	1.948699635	0.057861285	0.854260865	-5.911524409	0.854260865	NA	NA	NA
214697_s_at	0.006379127	3.565433587	1.94848519	0.057887722	0.854260865	-5.911916602	0.854260865	PTBP3	polypyrimidine tract binding protein 3	9991
217480_x_at	-0.006242702	6.974553317	-1.94808861	0.05793664	0.854260865	-5.912641802	0.854260865	IGKV1OR1-1	immunoglobulin kappa variable 1/OR1-1 (pseudogene)	3525
214359_s_at	0.022703451	9.525405278	1.948025687	0.057966792	0.854260865	-5.912873352	0.854260865	HSP90AB1	heat shock protein 90 alpha family class B member 1	3326
206948_at	0.006271614	5.656750783	1.947675237	0.057987667	0.854260865	-5.913397578	0.854260865	NEU3	neuraminidase 3	10825
212688_at	0.011437144	7.860429009	1.947121666	0.058059487	0.854260865	-5.914427242	0.854260865	PIK3CB	phosphatidylinositol-4,5-bisphosphate 3-kinase catalytic subunit beta	5291
221087_s_at	-0.007831816	6.22116476	-1.946962837	0.058075698	0.854260865	-5.914699755	0.854260865	APOL3	apolipoprotein L3	80833
209606_at	0.007429456	3.674939704	1.94654535	0.05812734	0.854260865	-5.915462683	0.854260865	CYTIP	cytohesin 1 interacting protein	9595
212987_at	0.014017234	9.092834815	1.946702263	0.058130328	0.854260865	-5.915291968	0.854260865	FBXO9	F-box protein 9	26268
203711_s_at	-0.007560449	4.406264556	-1.946211163	0.058168706	0.854260865	-5.916073285	0.854260865	HIBCH	3-hydroxyisobutyryl-CoA hydrolase	26275
201089_at	0.023334659	10.64452763	1.946148475	0.058198878	0.854260865	-5.916303632	0.854260865	ATP6V1B2	ATPase H+ transporting V1 subunit B2	526
211858_x_at	0.009357795	12.40945891	1.945956076	0.058200298	0.854260865	-5.916539305	0.854260865	GNAS	GNAS complex locus	2778
204176_at	0.007616644	3.762489308	1.945610791	0.058243085	0.854260865	-5.917170024	0.854260865	KLHL20	kelch like family member 20	27252
211968_s_at	0.017266106	10.99121351	1.945142067	0.058323632	0.854260865	-5.918141528	0.854260865	HSP90AA1	heat shock protein 90 alpha family class A member 1	3320
211330_s_at	-0.005076047	4.595657069	-1.944893919	0.058332003	0.854260865	-5.918479209	0.854260865	HFE	homeostatic iron regulator	3077
209521_s_at	-0.006994934	5.236838444	-1.94465444	0.058361734	0.854260865	-5.918916467	0.854260865	AMOT	angiomotin	154796
213524_s_at	-0.00970372	5.250443823	-1.944226713	0.058414867	0.854260865	-5.919697328	0.854260865	G0S2	G0/G1 switch 2	50486
200604_s_at	0.023309371	7.911953941	1.943747698	0.058496858	0.854260865	-5.920686599	0.854260865	PRKAR1A	protein kinase cAMP-dependent type I regulatory subunit alpha	5573
203871_at	0.008864953	7.381532532	1.943302307	0.05852984	0.854260865	-5.92138444	0.854260865	SENP3	SUMO specific peptidase 3	26168
211095_at	0.005832227	3.592900268	1.942834235	0.058588131	0.854260865	-5.922238448	0.854260865	NF1	neurofibromin 1	4763
220505_at	-0.006664028	5.05085057	-1.942689467	0.058606169	0.854260865	-5.922502548	0.854260865	CDKN2A-AS1	CDKN2A antisense RNA 1	51198
220700_at	0.006119869	3.27910401	1.941524101	0.058751552	0.854260865	-5.924627907	0.854260865	NA	NA	NA
217867_x_at	0.009490331	6.240136783	1.94126605	0.058783786	0.854260865	-5.925098387	0.854260865	BACE2	beta-secretase 2	25825
215014_at	0.0152243	5.885188259	1.941059057	0.058832124	0.854260865	-5.925589721	0.854260865	KCND3	potassium voltage-gated channel subfamily D member 3	3752
201224_s_at	-0.011523494	7.701770278	-1.940711622	0.058857808	0.854260865	-5.926132938	0.854260865	SRRM1	serine and arginine repetitive matrix 1	10250
208389_s_at	-0.02430911	7.885731016	-1.940445732	0.058908834	0.854260865	-5.926707412	0.854260865	SLC1A2	solute carrier family 1 member 2	6506
217396_at	-0.010813934	5.273025408	-1.939408829	0.05901623	0.854260865	-5.928482942	0.854260865	NA	NA	NA
220349_s_at	0.007185853	6.731869414	1.939302025	0.059029621	0.854260865	-5.928677497	0.854260865	ENGASE	endo-beta-N-acetylglucosaminidase	64772
200007_at	0.006563494	10.66708739	1.938971436	0.059071087	0.854260865	-5.929279642	0.854260865	SRP14	signal recognition particle 14	6727
221905_at	-0.014187434	6.037656425	-1.938340626	0.059172781	0.854260865	-5.930541386	0.854260865	CYLD	CYLD lysine 63 deubiquitinase	1540
206448_at	0.013684757	9.995563349	1.938338516	0.059173046	0.854260865	-5.930545227	0.854260865	ZNF365	zinc finger protein 365	22891
203825_at	-0.012585409	8.386341153	-1.938286162	0.059179624	0.854260865	-5.930640533	0.854260865	BRD3	bromodomain containing 3	8019
203445_s_at	-0.009508385	8.684866811	-1.937587837	0.059244905	0.854260865	-5.931798834	0.854260865	CTDSP2	CTD small phosphatase 2	10106
210138_at	-0.019300587	6.632134736	-1.937757452	0.059246082	0.854260865	-5.931602887	0.854260865	RGS20	regulator of G protein signaling 20	8601
214257_s_at	0.017521127	7.646652366	1.937269718	0.059307446	0.854260865	-5.932490462	0.854260865	SEC22B	SEC22 homolog B, vesicle trafficking protein	9554
203158_s_at	0.026108272	6.721282105	1.937229076	0.059312562	0.854260865	-5.932564415	0.854260865	GLS	glutaminase	2744
204379_s_at	-0.015262347	9.062096628	-1.937101153	0.059328666	0.854260865	-5.932797173	0.854260865	FGFR3	fibroblast growth factor receptor 3	2261
213841_at	-0.010321703	9.633539231	-1.936874342	0.059334711	0.854260865	-5.933097344	0.854260865	TNR	tenascin R	7143
211937_at	0.008156841	8.74871654	1.936584747	0.059371195	0.854260865	-5.933624271	0.854260865	EIF4B	eukaryotic translation initiation factor 4B	1975
217286_s_at	0.010312629	10.71757403	1.936253532	0.059412946	0.854260865	-5.934226846	0.854260865	NDRG3	NDRG family member 3	57446
204412_s_at	0.016580158	8.787675918	1.936221386	0.059439526	0.854260865	-5.934397576	0.854260865	NEFH	neurofilament heavy chain	4744
201649_at	-0.00623096	7.735142139	-1.935664876	0.059487211	0.854260865	-5.935297567	0.854260865	UBE2L6	ubiquitin conjugating enzyme E2 L6	9246
221588_x_at	-0.015867526	8.95270879	-1.935825791	0.059489433	0.854260865	-5.935117012	0.854260865	ALDH6A1	aldehyde dehydrogenase 6 family member A1	4329
221334_s_at	-0.007011648	5.747455089	-1.935387131	0.059522279	0.854260865	-5.935802669	0.854260865	FOXP3	forkhead box P3	50943
218646_at	0.010004419	8.074575571	1.935374965	0.059523816	0.854260865	-5.935824793	0.854260865	HPF1	histone PARylation factor 1	54969
201142_at	0.010871412	8.082412207	1.935220635	0.059543309	0.854260865	-5.936105427	0.854260865	EIF2S1	eukaryotic translation initiation factor 2 subunit alpha	1965
52005_at	-0.006832897	7.213323909	-1.935217507	0.059543705	0.854260865	-5.936111115	0.854260865	WIZ	WIZ zinc finger	58525
218502_s_at	-0.014175384	6.023343627	-1.935347278	0.059549849	0.854260865	-5.935987079	0.854260865	TRPS1	transcriptional repressor GATA binding 1	7227
214593_at	0.005682603	3.580111358	1.934816379	0.059594398	0.854260865	-5.936840437	0.854260865	PIAS2	protein inhibitor of activated STAT 2	9063
200820_at	0.013756116	9.160174814	1.934585047	0.059646195	0.854260865	-5.937372653	0.854260865	PSMD8	proteasome 26S subunit, non-ATPase 8	5714
220397_at	0.006997656	3.544539668	1.934354056	0.059652871	0.854260865	-5.937680867	0.854260865	MDM1	Mdm1 nuclear protein	56890
214671_s_at	0.018799155	7.20219748	1.934487926	0.059658481	0.854260865	-5.937549165	0.854260865	ABR	ABR activator of RhoGEF and GTPase	29
218344_s_at	0.011510162	5.2264473	1.934165413	0.059681956	0.854260865	-5.938049523	0.854260865	RCOR3	REST corepressor 3	55758
218953_s_at	0.009236681	7.816707157	1.934088132	0.059686526	0.854260865	-5.938164197	0.854260865	PCYOX1L	prenylcysteine oxidase 1 like	78991
213465_s_at	0.012894667	8.021023655	1.933702734	0.059757887	0.854260865	-5.938975936	0.854260865	PPP1R7	protein phosphatase 1 regulatory subunit 7	5510
220779_at	-0.00558884	6.411630601	-1.933474099	0.059764301	0.854260865	-5.939280021	0.854260865	PADI3	peptidyl arginine deiminase 3	51702
206504_at	0.006172807	3.384064511	1.933111749	0.059810237	0.854260865	-5.939938346	0.854260865	CYP24A1	cytochrome P450 family 24 subfamily A member 1	1591
211475_s_at	0.009612256	8.060853672	1.932949564	0.059830808	0.854260865	-5.940232973	0.854260865	BAG1	BAG cochaperone 1	573
211275_s_at	0.010586556	8.000628314	1.932918046	0.059834806	0.854260865	-5.940290228	0.854260865	GYG1	glycogenin 1	2992
215751_at	0.00627886	3.325749403	1.932820872	0.059847135	0.854260865	-5.940466742	0.854260865	RBM26	RNA binding motif protein 26	64062
216008_s_at	0.007570044	6.082314688	1.9324926	0.059888799	0.854260865	-5.941062988	0.854260865	ARIH2	ariadne RBR E3 ubiquitin protein ligase 2	10425
201431_s_at	-0.007076522	8.341772813	-1.931581538	0.060004563	0.854260865	-5.94271732	0.854260865	DPYSL3	dihydropyrimidinase like 3	1809
214376_at	0.01477176	8.512483024	1.93132585	0.060059669	0.854260865	-5.943292004	0.854260865	MAPK10	mitogen-activated protein kinase 10	5602
207657_x_at	-0.016947234	8.23707257	-1.931113635	0.060086677	0.854260865	-5.943677137	0.854260865	TNPO1	transportin 1	3842
201481_s_at	0.010221357	8.842891762	1.930663354	0.060121426	0.854260865	-5.944383922	0.854260865	PYGB	glycogen phosphorylase B	5834
216075_at	-0.006425882	4.700500225	-1.930304394	0.060167166	0.854260865	-5.945035291	0.854260865	ST3GAL5	ST3 beta-galactoside alpha-2,3-sialyltransferase 5	8869
209041_s_at	0.009052464	6.691748538	1.929235229	0.060303579	0.854260865	-5.946974795	0.854260865	UBE2G2	ubiquitin conjugating enzyme E2 G2	7327
210268_at	0.007430848	4.266345134	1.928769907	0.060363032	0.854260865	-5.947818625	0.854260865	NFX1	nuclear transcription factor, X-box binding 1	4799
203498_at	0.015753159	9.738598471	1.928926462	0.060365635	0.854260865	-5.947644413	0.854260865	RCAN2	regulator of calcineurin 2	10231
219974_x_at	0.009426709	7.129993725	1.927958725	0.060466795	0.854260865	-5.949289239	0.854260865	ECHDC1	ethylmalonyl-CoA decarboxylase 1	55862
212291_at	-0.014005577	7.112440173	-1.927782746	0.06051195	0.854260865	-5.949717475	0.854260865	HIPK1	homeodomain interacting protein kinase 1	204851
211761_s_at	0.011520185	9.897166122	1.925746099	0.06075824	0.854260865	-5.953334539	0.854260865	CACYBP	calcyclin binding protein	27101
216015_s_at	-0.006750456	4.924550559	-1.925527683	0.06077868	0.854260865	-5.953693423	0.854260865	NLRP3	NLR family pyrin domain containing 3	114548
208959_s_at	-0.006030617	6.911012284	-1.925462319	0.060787085	0.854260865	-5.953811774	0.854260865	ERP44	endoplasmic reticulum protein 44	23071
205290_s_at	0.007343272	4.858538966	1.925049616	0.060840174	0.854260865	-5.954558959	0.854260865	BMP2	bone morphogenetic protein 2	650
218373_at	0.007732088	8.673640941	1.924821281	0.060869564	0.854260865	-5.954972296	0.854260865	AKTIP	AKT interacting protein	64400
201316_at	0.010812679	7.487017997	1.924801985	0.060872049	0.854260865	-5.955007224	0.854260865	PSMA2	proteasome 20S subunit alpha 2	5683
209211_at	0.007170233	3.408855218	1.924624427	0.060894912	0.854260865	-5.95532861	0.854260865	KLF5	KLF transcription factor 5	688
206603_at	0.00661034	5.176599029	1.924490126	0.06091221	0.854260865	-5.955571684	0.854260865	SLC2A4	solute carrier family 2 member 4	6517
202441_at	0.007533976	7.051300402	1.924167588	0.060953771	0.854260865	-5.956155392	0.854260865	ERLIN1	ER lipid raft associated 1	10613
209961_s_at	0.006814505	5.557424632	1.924119358	0.060959988	0.854260865	-5.956242668	0.854260865	HGF	hepatocyte growth factor	3082
200078_s_at	0.013311268	9.438237106	1.92412901	0.060981409	0.854260865	-5.956333193	0.854260865	ATP6V0B	ATPase H+ transporting V0 subunit b	533
211780_x_at	0.009317753	9.4788073	1.923853075	0.060994321	0.854260865	-5.956724497	0.854260865	DCTN1	dynactin subunit 1	1639
205735_s_at	-0.006159349	4.974256288	-1.923825182	0.060997919	0.854260865	-5.956774965	0.854260865	AFF3	ALF transcription elongation factor 3	3899
204203_at	0.008617957	4.76963468	1.923757534	0.061006644	0.854260865	-5.956897362	0.854260865	CEBPG	CCAAT enhancer binding protein gamma	1054
209723_at	0.017120107	6.276777889	1.923854885	0.061016756	0.854260865	-5.956829119	0.854260865	SERPINB9	serpin family B member 9	5272
209292_at	-0.023679598	5.516443983	-1.923144364	0.061108457	0.854260865	-5.958114259	0.854260865	ID4	inhibitor of DNA binding 4	3400
211615_s_at	0.012172232	8.130330301	1.923033507	0.061120529	0.854260865	-5.958304081	0.854260865	LRPPRC	leucine rich pentatricopeptide repeat containing	10128
221413_at	0.006379007	5.800974739	1.922824449	0.061127104	0.854260865	-5.958585232	0.854260865	KCNAB3	potassium voltage-gated channel subfamily A regulatory beta subunit 3	9196
212171_x_at	-0.00928622	7.806204557	-1.922549176	0.06116268	0.854260865	-5.959083045	0.854260865	VEGFA	vascular endothelial growth factor A	7422
200880_at	0.017457923	9.398443295	1.922523495	0.061188683	0.854260865	-5.959236917	0.854260865	DNAJA1	DnaJ heat shock protein family (Hsp40) member A1	3301
204265_s_at	-0.008458093	6.450510579	-1.922318264	0.061192537	0.854260865	-5.959500587	0.854260865	GPSM3	G protein signaling modulator 3	63940
203661_s_at	0.010689226	7.791613276	1.921281542	0.061326738	0.854260865	-5.961374704	0.854260865	TMOD1	tropomodulin 1	7111
211989_at	-0.009764551	6.76105256	-1.920328456	0.061450335	0.854260865	-5.963096877	0.854260865	SMARCE1	SWI/SNF related, matrix associated, actin dependent regulator of chromatin, subfamily e, member 1	6605
201125_s_at	-0.007934454	7.501840519	-1.920053366	0.061486049	0.854260865	-5.963593818	0.854260865	ITGB5	integrin subunit beta 5	3693
201272_at	0.009929093	9.463244389	1.919968675	0.061497047	0.854260865	-5.963746795	0.854260865	AKR1B1	aldo-keto reductase family 1 member B	231
213648_at	0.006362749	6.714082629	1.919699219	0.061532052	0.854260865	-5.96423348	0.854260865	EXOSC7	exosome component 7	23016
213657_s_at	-0.008835005	8.871735289	-1.919081089	0.061612417	0.854260865	-5.965349715	0.854260865	NA	NA	NA
823_at	-0.011636936	8.117299836	-1.919068015	0.061623201	0.854260865	-5.965415793	0.854260865	CX3CL1	C-X3-C motif chemokine ligand 1	6376
211123_at	-0.013964055	6.68206534	-1.918581509	0.061700163	0.854260865	-5.966357714	0.854260865	SLC5A5	solute carrier family 5 member 5	6528
217731_s_at	-0.007333989	9.145719156	-1.918087315	0.06174181	0.854260865	-5.96714366	0.854260865	ITM2B	integral membrane protein 2B	9445
207152_at	-0.00914351	7.512344269	-1.917657161	0.061797889	0.854260865	-5.967919926	0.854260865	NTRK2	neurotrophic receptor tyrosine kinase 2	4915
210363_s_at	0.025133572	6.090195362	1.917788045	0.061803558	0.854260865	-5.967789539	0.854260865	SCN2B	sodium voltage-gated channel beta subunit 2	6327
210906_x_at	-0.017146329	5.748061633	-1.917714775	0.061813113	0.854260865	-5.967921731	0.854260865	AQP4	aquaporin 4	361
213744_at	0.015578679	8.563885351	1.917379812	0.061856812	0.854260865	-5.968526012	0.854260865	ATRNL1	attractin like 1	26033
203712_at	0.007021396	6.994652258	1.917185726	0.061859401	0.854260865	-5.968770519	0.854260865	PUM3	pumilio RNA binding family member 3	9933
217307_at	-0.005538593	5.853400711	-1.916892782	0.06189765	0.854260865	-5.969298978	0.854260865	ACO2	aconitase 2	50
209800_at	-0.00803142	4.728817097	-1.916777405	0.06191272	0.854260865	-5.969507095	0.854260865	KRT16	keratin 16	3868
212323_s_at	0.006394896	8.05439528	1.916498674	0.061949139	0.854260865	-5.970009826	0.854260865	VPS13D	vacuolar protein sorting 13 homolog D	55187
65591_at	0.010598015	8.211160992	1.916293737	0.061975928	0.854260865	-5.97037942	0.854260865	WDR48	WD repeat domain 48	57599
210564_x_at	-0.007797196	5.615030874	-1.916003276	0.062013914	0.854260865	-5.970903195	0.854260865	CFLAR	CASP8 and FADD like apoptosis regulator	8837
218631_at	0.010042676	7.667175153	1.915618924	0.06206421	0.854260865	-5.971596176	0.854260865	AVPI1	arginine vasopressin induced 1	60370
216530_at	-0.007897983	6.424775209	-1.915407315	0.062091915	0.854260865	-5.971977655	0.854260865	NA	NA	NA
202777_at	0.011200209	8.031751916	1.915366581	0.062100731	0.854260865	-5.972067142	0.854260865	SHOC2	SHOC2 leucine rich repeat scaffold protein	8036
39835_at	0.012263756	8.413925339	1.915340954	0.06212337	0.854260865	-5.972202234	0.854260865	SBF1	SET binding factor 1	6305
201987_at	-0.011596847	7.729124533	-1.914927702	0.062163526	0.854260865	-5.972882554	0.854260865	MED13	mediator complex subunit 13	9969
215533_s_at	0.01102066	6.053229598	1.91450577	0.062210071	0.854260865	-5.973602518	0.854260865	UBE4B	ubiquitination factor E4B	10277
205417_s_at	-0.009848035	8.417469903	-1.914410625	0.062222552	0.854260865	-5.973773959	0.854260865	DAG1	dystroglycan 1	1605
208603_s_at	0.01361759	7.403749835	1.91441589	0.062244636	0.854260865	-5.97386911	0.854260865	MAPK8IP2	mitogen-activated protein kinase 8 interacting protein 2	23542
202399_s_at	0.005508758	8.483151905	1.913739658	0.062310629	0.854260865	-5.974982781	0.854260865	AP3S2	adaptor related protein complex 3 subunit sigma 2	10239
210298_x_at	0.022342417	7.480784656	1.913657196	0.062344244	0.854260865	-5.975235696	0.854260865	FHL1	four and a half LIM domains 1	2273
208730_x_at	-0.014826426	8.101442709	-1.913094498	0.062418207	0.854260865	-5.976248955	0.854260865	RAB2A	RAB2A, member RAS oncogene family	5862
216474_x_at	-0.007632405	6.229797386	-1.912610963	0.062459031	0.854260865	-5.977015443	0.854260865	TPSAB1	tryptase alpha/beta 1	7177
37028_at	0.010240884	7.302741974	1.912367575	0.062491072	0.854260865	-5.977453626	0.854260865	PPP1R15A	protein phosphatase 1 regulatory subunit 15A	23645
216602_s_at	0.017041389	7.503704329	1.912222761	0.062532941	0.854260865	-5.977818207	0.854260865	FARSA	phenylalanyl-tRNA synthetase subunit alpha	2193
214182_at	0.010334874	4.896862529	1.911837957	0.062560842	0.854260865	-5.978406962	0.854260865	NA	NA	NA
206911_at	-0.007528712	6.590925787	-1.911706151	0.062578216	0.854260865	-5.978644184	0.854260865	TRIM25	tripartite motif containing 25	7706
202974_at	0.011042508	8.330029815	1.911287309	0.062633453	0.854260865	-5.979397917	0.854260865	MPP1	MAGUK p55 scaffold protein 1	4354
203883_s_at	-0.010418471	8.065214721	-1.910988139	0.062672933	0.854260865	-5.979936207	0.854260865	RAB11FIP2	RAB11 family interacting protein 2	22841
213639_s_at	0.008863296	6.394680562	1.910865981	0.06268906	0.854260865	-5.980155983	0.854260865	ZNF500	zinc finger protein 500	26048
212674_s_at	0.00841361	8.024018946	1.910815543	0.06269572	0.854260865	-5.980246723	0.854260865	DHX30	DExH-box helicase 30	22907
205094_at	-0.008930041	5.790633476	-1.90993661	0.062811868	0.854260865	-5.981827637	0.854260865	PEX12	peroxisomal biogenesis factor 12	5193
204050_s_at	0.010975306	9.62621375	1.909795486	0.062830534	0.854260865	-5.982081416	0.854260865	CLTA	clathrin light chain A	1211
210766_s_at	0.009979262	7.890757298	1.909794258	0.062830696	0.854260865	-5.982083623	0.854260865	CSE1L	chromosome segregation 1 like	1434
204508_s_at	-0.008282103	5.381330851	-1.909592664	0.062857369	0.854260865	-5.982446115	0.854260865	CA12	carbonic anhydrase 12	771
213986_s_at	0.012846469	5.129990459	1.909402017	0.062905432	0.854260865	-5.982891821	0.854260865	TMEM259	transmembrane protein 259	91304
53720_at	0.005703107	6.862817748	1.908432634	0.063011041	0.854260865	-5.984531374	0.854260865	SHFL	shiftless antiviral inhibitor of ribosomal frameshifting	55337
205924_at	0.014985546	6.06478219	1.908601147	0.063011536	0.854260865	-5.984331178	0.854260865	RAB3B	RAB3B, member RAS oncogene family	5865
209985_s_at	-0.00634408	4.257547862	-1.908387978	0.063016963	0.854260865	-5.984611626	0.854260865	ASCL1	achaete-scute family bHLH transcription factor 1	429
203014_x_at	0.00646002	7.436196214	1.908318829	0.063026134	0.854260865	-5.984735891	0.854260865	SGSM3	small G protein signaling modulator 3	27352
201574_at	0.009840802	8.152429327	1.907921014	0.063078918	0.854260865	-5.985450717	0.854260865	ETF1	eukaryotic translation termination factor 1	2107
221188_s_at	-0.008017794	7.272902776	-1.907447701	0.063141769	0.854260865	-5.986301041	0.854260865	CIDEB	cell death inducing DFFA like effector b	27141
202826_at	-0.007103087	5.163204431	-1.906907423	0.063213577	0.854260865	-5.987271451	0.854260865	SPINT1	serine peptidase inhibitor, Kunitz type 1	6692
201411_s_at	0.017579083	8.090560956	1.907055091	0.063216799	0.854260865	-5.987108374	0.854260865	PLEKHB2	pleckstrin homology domain containing B2	55041
205684_s_at	0.007372685	5.137797941	1.906676623	0.063244275	0.854260865	-5.987685929	0.854260865	DENND4C	DENN domain containing 4C	55667
216851_at	-0.006777053	5.354233604	-1.906635092	0.0632498	0.854260865	-5.987760505	0.854260865	NA	NA	NA
207629_s_at	0.008532303	7.274632639	1.9065238	0.063264607	0.854260865	-5.987960349	0.854260865	ARHGEF2	Rho/Rac guanine nucleotide exchange factor 2	9181
204735_at	0.009874348	8.083963362	1.906065188	0.063325659	0.854260865	-5.988783754	0.854260865	PDE4A	phosphodiesterase 4A	5141
205256_at	-0.006509227	6.112798191	-1.905680736	0.063376876	0.854260865	-5.989473882	0.854260865	ZBTB39	zinc finger and BTB domain containing 39	9880
214590_s_at	0.006384472	3.431617556	1.905606126	0.06338682	0.854260865	-5.9896078	0.854260865	UBE2D1	ubiquitin conjugating enzyme E2 D1	7321
216062_at	-0.007958271	5.42190121	-1.90558651	0.063389435	0.854260865	-5.989643007	0.854260865	NA	NA	NA
219999_at	0.009673873	6.788678941	1.905450826	0.063407522	0.854260865	-5.989886535	0.854260865	MAN2A2	mannosidase alpha class 2A member 2	4122
203143_s_at	-0.006839749	5.413697147	-1.905413287	0.063412527	0.854260865	-5.989953909	0.854260865	KIAA0040	KIAA0040	9674
209302_at	0.007487494	8.015765254	1.905106462	0.063453449	0.854260865	-5.990504539	0.854260865	POLR2H	RNA polymerase II, I and III subunit H	5437
200737_at	0.019022313	8.456934622	1.904376872	0.063573729	0.854260865	-5.991914793	0.854260865	PGK1	phosphoglycerate kinase 1	5230
209814_at	0.009378973	6.405616817	1.904137959	0.063582765	0.854260865	-5.99224213	0.854260865	ZNF330	zinc finger protein 330	27309
206075_s_at	0.008735903	7.273173577	1.903776768	0.06363105	0.854260865	-5.992889951	0.854260865	CSNK2A1	casein kinase 2 alpha 1	1457
205899_at	0.00812873	6.560676128	1.903666801	0.063645757	0.854260865	-5.993087164	0.854260865	CCNA1	cyclin A1	8900
206577_at	-0.009144987	4.910539235	-1.903606167	0.063653867	0.854260865	-5.993195901	0.854260865	VIP	vasoactive intestinal peptide	7432
210936_at	-0.004453049	4.928364176	-1.903469687	0.063672126	0.854260865	-5.993440641	0.854260865	WDR1	WD repeat domain 1	9948
207179_at	-0.008162297	5.795284819	-1.903309234	0.063693598	0.854260865	-5.993728352	0.854260865	TLX1	T cell leukemia homeobox 1	3195
215541_s_at	-0.005299029	7.910279458	-1.90281062	0.063760361	0.854260865	-5.994622297	0.854260865	DIAPH1	diaphanous related formin 1	1729
213778_x_at	-0.008006228	6.100714521	-1.902667447	0.063779543	0.854260865	-5.994878949	0.854260865	ZNF276	zinc finger protein 276	92822
215782_at	0.007934455	4.588455211	1.902361867	0.063820499	0.854260865	-5.995426677	0.854260865	RAB40AL	RAB40A like	282808
206554_x_at	-0.007129735	5.567779979	-1.902087871	0.063857242	0.854260865	-5.995917731	0.854260865	SETMAR	SET domain and mariner transposase fusion gene	6419
208684_at	0.010631616	9.119523498	1.901413587	0.06394774	0.854260865	-5.997125923	0.854260865	COPA	COPI coat complex subunit alpha	1314
202629_at	0.009370139	6.879664748	1.901366478	0.063954066	0.854260865	-5.99721032	0.854260865	APPBP2	amyloid beta precursor protein binding protein 2	10513
214565_s_at	-0.006097838	4.728078225	-1.900983001	0.064005587	0.854260865	-5.997897265	0.854260865	SMR3A	submaxillary gland androgen regulated protein 3A	26952
218104_at	0.007576125	6.692425353	1.900743023	0.064037847	0.854260865	-5.998327091	0.854260865	TEX10	testis expressed 10	54881
219576_at	-0.005880725	5.273540359	-1.898794404	0.064300309	0.854260865	-6.00181558	0.854260865	MAP7D3	MAP7 domain containing 3	79649
201948_at	-0.007027854	5.074942874	-1.898789506	0.06430097	0.854260865	-6.001824344	0.854260865	GNL2	G protein nucleolar 2	29889
221461_at	0.006968668	3.847012795	1.898749067	0.064306426	0.854260865	-6.001896708	0.854260865	TAS2R9	taste 2 receptor member 9	50835
209265_s_at	0.008696985	7.341202464	1.898290729	0.064368299	0.854260865	-6.002716786	0.854260865	METTL3	methyltransferase 3, N6-adenosine-methyltransferase complex catalytic subunit	56339
217827_s_at	0.007423317	8.135636389	1.898077579	0.06439709	0.854260865	-6.003098106	0.854260865	SPG21	SPG21 abhydrolase domain containing, maspardin	51324
210140_at	-0.005587212	5.497652977	-1.897797101	0.064434992	0.854260865	-6.003599819	0.854260865	CST7	cystatin F	8530
212978_at	0.010716275	7.987839689	1.897732688	0.064443699	0.854260865	-6.003715031	0.854260865	LRRC8B	leucine rich repeat containing 8 VRAC subunit B	23507
206608_s_at	-0.005680796	6.30764697	-1.897723354	0.064444961	0.854260865	-6.003731725	0.854260865	RPGRIP1	RPGR interacting protein 1	57096
205550_s_at	0.007530654	7.944476972	1.897647172	0.06445526	0.854260865	-6.003867983	0.854260865	BABAM2	BRISC and BRCA1 A complex member 2	9577
219908_at	0.006343315	3.850465851	1.89744757	0.064482252	0.854260865	-6.004224964	0.854260865	DKK2	dickkopf WNT signaling pathway inhibitor 2	27123
217184_s_at	-0.00800013	6.332167266	-1.897428851	0.064484784	0.854260865	-6.004258442	0.854260865	LTK	leukocyte receptor tyrosine kinase	4058
200802_at	0.014445502	9.401904057	1.897291397	0.064526339	0.854260865	-6.004603114	0.854260865	SARS1	seryl-tRNA synthetase 1	6301
202658_at	0.013503921	8.166656238	1.89709277	0.064553218	0.854260865	-6.00495823	0.854260865	PEX11B	peroxisomal biogenesis factor 11 beta	8799
205853_at	-0.007367228	6.142483846	-1.896851792	0.064562876	0.854260865	-6.005290305	0.854260865	ZBTB7B	zinc finger and BTB domain containing 7B	51043
215772_x_at	-0.013775654	5.170783611	-1.896826972	0.064589202	0.854260865	-6.005433388	0.854260865	SUCLG2	succinate-CoA ligase GDP-forming subunit beta	8801
202164_s_at	0.015975212	6.8522787	1.896630891	0.064615759	0.854260865	-6.005783879	0.854260865	CNOT8	CCR4-NOT transcription complex subunit 8	9337
201537_s_at	0.01867533	6.227638898	1.896281878	0.064663052	0.854260865	-6.006407659	0.854260865	DUSP3	dual specificity phosphatase 3	1845
202921_s_at	0.023475269	7.9409407	1.896155266	0.064680216	0.854260865	-6.006633924	0.854260865	ANK2	ankyrin 2	287
212997_s_at	0.006646561	7.322031195	1.895856592	0.064697744	0.854260865	-6.007069241	0.854260865	TLK2	tousled like kinase 2	11011
222301_at	-0.009761177	6.837510186	-1.89563876	0.064727296	0.854260865	-6.007458514	0.854260865	MIR9-1HG	MIR9-1 host gene	10485
207465_at	0.005885522	3.472335986	1.89545318	0.064752482	0.854260865	-6.007790122	0.854260865	NA	NA	NA
211073_x_at	0.005716941	12.02115965	1.895087318	0.064802159	0.854260865	-6.00844379	0.854260865	RPL3	ribosomal protein L3	6122
217351_at	0.006621605	3.992272062	1.894847825	0.064834695	0.854260865	-6.008871623	0.854260865	NA	NA	NA
212361_s_at	0.012078881	10.81338523	1.894497961	0.064904056	0.854260865	-6.00958943	0.854260865	ATP2A2	ATPase sarcoplasmic/endoplasmic reticulum Ca2+ transporting 2	488
208269_s_at	-0.006665689	6.655654968	-1.894200443	0.064922715	0.854260865	-6.010027884	0.854260865	ADAM28	ADAM metallopeptidase domain 28	10863
219919_s_at	0.00747643	5.787961324	1.89364992	0.064997646	0.854260865	-6.011010886	0.854260865	SSH3	slingshot protein phosphatase 3	54961
209543_s_at	-0.00818834	6.705721331	-1.893622501	0.06500138	0.854260865	-6.011059839	0.854260865	CD34	CD34 molecule	947
213993_at	-0.01363015	5.562898502	-1.893141232	0.065089953	0.854260865	-6.012016463	0.854260865	SPON1	spondin 1	10418
211461_at	-0.006063681	5.206893967	-1.892520067	0.06515166	0.854260865	-6.013027572	0.854260865	CSPG4P1Y	CSPG4 pseudogene 1 Y-linked	114758
206036_s_at	0.007181659	4.004753045	1.892262559	0.065186805	0.854260865	-6.013487059	0.854260865	REL	REL proto-oncogene, NF-kB subunit	5966
201459_at	0.008295591	8.388374973	1.891528458	0.065287086	0.854260865	-6.014796666	0.854260865	RUVBL2	RuvB like AAA ATPase 2	10856
200009_at	0.008729649	9.81068321	1.890996413	0.065359847	0.854260865	-6.015745544	0.854260865	GDI2	GDP dissociation inhibitor 2	2665
208699_x_at	0.01386745	7.892222537	1.890970395	0.065386435	0.854260865	-6.015888714	0.854260865	TKT	transketolase	7086
203944_x_at	0.007666576	7.345354377	1.890626638	0.065410458	0.854260865	-6.016404886	0.854260865	BTN2A1	butyrophilin subfamily 2 member A1	11120
202104_s_at	0.009553443	7.835851218	1.890362817	0.065446587	0.854260865	-6.016875238	0.854260865	SPG7	SPG7 matrix AAA peptidase subunit, paraplegin	6687
218127_at	0.008535992	8.198389621	1.890067595	0.065487037	0.854260865	-6.017401507	0.854260865	NFYB	nuclear transcription factor Y subunit beta	4801
212351_at	0.008750676	7.719189731	1.889595523	0.065551761	0.854260865	-6.018242887	0.854260865	EIF2B5	eukaryotic translation initiation factor 2B subunit epsilon	8893
222315_at	0.012384098	5.727107163	1.889545619	0.06558165	0.854260865	-6.018428129	0.854260865	LOC100996756	uncharacterized LOC100996756	100996756
216153_x_at	-0.011747733	7.850698156	-1.889448236	0.065588263	0.854260865	-6.018573452	0.854260865	RECK	reversion inducing cysteine rich protein with kazal motifs	8434
207500_at	-0.004716121	4.840390839	-1.889163273	0.065611074	0.854260865	-6.019013136	0.854260865	CASP5	caspase 5	838
213461_at	0.012262552	4.39960976	1.887697525	0.065835605	0.854260865	-6.02171962	0.854260865	NUDT21	nudix hydrolase 21	11051
207965_at	-0.007758976	5.002512288	-1.887263702	0.065872274	0.854260865	-6.022396309	0.854260865	NEUROG3	neurogenin 3	50674
210716_s_at	0.011156146	5.53201881	1.886625631	0.065965051	0.854260865	-6.023552087	0.854260865	CLIP1	CAP-Gly domain containing linker protein 1	6249
201345_s_at	0.009968792	8.249774564	1.886426687	0.065987649	0.854260865	-6.023886136	0.854260865	UBE2D2	ubiquitin conjugating enzyme E2 D2	7322
201894_s_at	-0.005975439	6.269568894	-1.886189808	0.066020332	0.854260865	-6.024307661	0.854260865	DCN	decorin	1634
218476_at	0.008416717	6.734676193	1.885751551	0.066080836	0.854260865	-6.02508742	0.854260865	POMT1	protein O-mannosyltransferase 1	10585
209700_x_at	-0.014466967	4.990941288	-1.885736377	0.066106014	0.854260865	-6.02520948	0.854260865	PDE4DIP	phosphodiesterase 4D interacting protein	9659
218515_at	0.009001816	7.062378422	1.885137055	0.06616575	0.854260865	-6.026180491	0.854260865	PAXBP1	PAX3 and PAX7 binding protein 1	94104
209681_at	0.011509167	5.03077252	1.885211359	0.066168101	0.854260865	-6.026100224	0.854260865	SLC19A2	solute carrier family 19 member 2	10560
209276_s_at	0.015227597	7.494859342	1.885199673	0.066180181	0.854260865	-6.02616401	0.854260865	GLRX	glutaredoxin	2745
200894_s_at	0.016915574	6.494706121	1.885096018	0.066194513	0.854260865	-6.026348333	0.854260865	FKBP4	FKBP prolyl isomerase 4	2288
221262_s_at	0.006178049	4.892355084	1.884880579	0.066201219	0.854260865	-6.026636622	0.854260865	SLC2A11	solute carrier family 2 member 11	66035
202840_at	-0.010627035	6.871859258	-1.884576976	0.066243226	0.854260865	-6.0271765	0.854260865	TAF15	TATA-box binding protein associated factor 15	8148
203178_at	-0.014965203	6.223232504	-1.884707164	0.066248303	0.854260865	-6.027039736	0.854260865	GATM	glycine amidinotransferase	2628
200072_s_at	0.00918867	8.454282464	1.884337292	0.066276405	0.854260865	-6.027602663	0.854260865	HNRNPM	heterogeneous nuclear ribonucleoprotein M	4670
221222_s_at	0.006614566	4.64640808	1.884099927	0.066309277	0.854260865	-6.028024657	0.854260865	C1orf56	chromosome 1 open reading frame 56	54964
204346_s_at	0.007277305	6.293986359	1.883776651	0.066354069	0.854260865	-6.028599313	0.854260865	RASSF1	Ras association domain family member 1	11186
203265_s_at	0.021385124	6.640841995	1.883797839	0.066374235	0.854260865	-6.028656088	0.854260865	MAP2K4	mitogen-activated protein kinase kinase 4	6416
202742_s_at	0.025098601	8.741029771	1.883761719	0.066379241	0.854260865	-6.028720278	0.854260865	PRKACB	protein kinase cAMP-activated catalytic subunit beta	5567
35776_at	-0.010251381	7.923841628	-1.883417546	0.066403856	0.854260865	-6.029237562	0.854260865	ITSN1	intersectin 1	6453
209071_s_at	-0.012848801	9.332096352	-1.88345593	0.066421638	0.854260865	-6.029263671	0.854260865	RGS5	regulator of G protein signaling 5	8490
220364_at	0.006808527	3.955166488	1.883252801	0.066426706	0.854260865	-6.029530333	0.854260865	EPB41L4A-DT	EPB41L4A divergent transcript	54508
204173_at	0.008173634	9.403451812	1.883247352	0.066427462	0.854260865	-6.029540017	0.854260865	MYL6B	myosin light chain 6B	140465
205980_s_at	0.005992971	3.619499535	1.883156693	0.06644004	0.854260865	-6.02970112	0.854260865	PRR5	proline rich 5	55615
217137_x_at	-0.011392083	6.475252446	-1.882980304	0.066473427	0.854260865	-6.030050853	0.854260865	NA	NA	NA
218968_s_at	-0.008284977	7.028299947	-1.882314781	0.066556943	0.854260865	-6.031196895	0.854260865	ZFP64	ZFP64 zinc finger protein	55734
217939_s_at	0.006739601	9.380110983	1.88229038	0.066560334	0.854260865	-6.031240238	0.854260865	AFTPH	aftiphilin	54812
209263_x_at	0.008236126	6.110277048	1.882044287	0.066594539	0.854260865	-6.031677345	0.854260865	TSPAN4	tetraspanin 4	7106
206247_at	0.008916563	4.177802287	1.881843101	0.066622514	0.854260865	-6.032034653	0.854260865	MICB	MHC class I polypeptide-related sequence B	4277
217083_at	0.006589089	4.229990977	1.881511782	0.066668605	0.854260865	-6.032623008	0.854260865	ZCWPW2	zinc finger CW-type and PWWP domain containing 2	152098
200098_s_at	0.010210483	9.299286235	1.881062434	0.06673116	0.854260865	-6.033420817	0.854260865	ANAPC5	anaphase promoting complex subunit 5	51433
200693_at	0.010802309	10.48727768	1.880091783	0.066866457	0.854260865	-6.03514364	0.854260865	YWHAQ	tyrosine 3-monooxygenase/tryptophan 5-monooxygenase activation protein theta	10971
218824_at	0.014143621	9.466922226	1.880238997	0.066869061	0.854260865	-6.034975683	0.854260865	PNMA8A	PNMA family member 8A	55228
221062_at	0.008856015	4.635873792	1.879746849	0.066914593	0.854260865	-6.035755686	0.854260865	HS3ST3B1	heparan sulfate-glucosamine 3-sulfotransferase 3B1	9953
205279_s_at	0.026670032	7.771237051	1.879830532	0.066926055	0.854260865	-6.035700365	0.854260865	GLRB	glycine receptor beta	2743
214453_s_at	-0.008517397	4.951983433	-1.879218845	0.066988334	0.854260865	-6.036692386	0.854260865	IFI44	interferon induced protein 44	10561
216648_s_at	0.005962923	4.244003268	1.879077098	0.067008142	0.854260865	-6.036943814	0.854260865	RREB1	ras responsive element binding protein 1	6239
212910_at	0.006017483	7.571173814	1.878803253	0.067046424	0.854260865	-6.037429506	0.854260865	THAP11	THAP domain containing 11	57215
206730_at	0.016450346	7.059362455	1.878867973	0.067060527	0.854260865	-6.037407569	0.854260865	GRIA3	glutamate ionotropic receptor AMPA type subunit 3	2892
203476_at	0.019111864	8.086077866	1.878305128	0.067139265	0.854260865	-6.038405494	0.854260865	TPBG	trophoblast glycoprotein	7162
211004_s_at	-0.010784943	7.530145772	-1.877709762	0.067199473	0.854260865	-6.039368327	0.854260865	ALDH3B1	aldehyde dehydrogenase 3 family member B1	221
214693_x_at	0.015755783	6.624062423	1.877784537	0.067212162	0.854260865	-6.039328276	0.854260865	NBPF14	NBPF member 14	25832
214990_at	-0.006213242	6.772763329	-1.87704048	0.067293295	0.854260865	-6.040554529	0.854260865	PIGO	phosphatidylinositol glycan anchor biosynthesis class O	84720
207371_at	0.005892139	3.581660031	1.876965407	0.067303826	0.854260865	-6.040687562	0.854260865	NA	NA	NA
209469_at	-0.008549362	11.05931687	-1.876938665	0.067307578	0.854260865	-6.040734949	0.854260865	GPM6A	glycoprotein M6A	2823
207145_at	0.00558147	3.28866495	1.876719902	0.067338274	0.854260865	-6.041122578	0.854260865	MSTN	myostatin	2660
AFFX-r2-Hs18SrRNA-3_s_at	-0.04366963	7.823392802	-1.876871499	0.067340174	0.854260865	-6.040946172	0.854260865	NA	NA	NA
212286_at	0.012838728	6.548218677	1.876719125	0.067361558	0.854260865	-6.041216113	0.854260865	ANKRD12	ankyrin repeat domain 12	23253
204295_at	0.010554021	8.553270232	1.876310566	0.067395744	0.854260865	-6.041847783	0.854260865	SURF1	SURF1 cytochrome c oxidase assembly factor	6834
213887_s_at	0.022244297	7.449442045	1.876228089	0.067430508	0.854260865	-6.04208589	0.854260865	POLR2E	RNA polymerase II, I and III subunit E	5434
209298_s_at	-0.012100227	4.653773866	-1.875593652	0.067519684	0.854260865	-6.043209387	0.854260865	ITSN1	intersectin 1	6453
202048_s_at	-0.009156083	10.02241068	-1.874794155	0.067609008	0.854260865	-6.04453318	0.854260865	CBX6	chromobox 6	23466
218262_at	0.006189766	7.06300788	1.874249541	0.067685742	0.854260865	-6.045497183	0.854260865	RMND5B	required for meiotic nuclear division 5 homolog B	64777
211762_s_at	0.012821638	7.816439702	1.873257519	0.067848913	0.854260865	-6.047343569	0.854260865	KPNA2	karyopherin subunit alpha 2	3838
206457_s_at	0.007060809	4.056036359	1.872905738	0.067875394	0.854260865	-6.047874783	0.854260865	DIO1	iodothyronine deiodinase 1	1733
200726_at	0.011340917	8.931121368	1.872902045	0.067884864	0.854260865	-6.047916376	0.854260865	PPP1CC	protein phosphatase 1 catalytic subunit gamma	5501
200629_at	0.010878214	8.011640972	1.872745502	0.067899474	0.854260865	-6.048163817	0.854260865	WARS1	tryptophanyl-tRNA synthetase 1	7453
209728_at	-0.008664933	7.018863961	-1.872706458	0.067903557	0.854260865	-6.048227247	0.854260865	HLA-DRB4	major histocompatibility complex, class II, DR beta 4	3126
201618_x_at	0.012367598	8.139740408	1.872625491	0.067938218	0.854260865	-6.048461297	0.854260865	GPAA1	glycosylphosphatidylinositol anchor attachment 1	8733
203701_s_at	0.007224195	6.546749038	1.872296993	0.067961455	0.854260865	-6.048951364	0.854260865	TRMT1	tRNA methyltransferase 1	55621
206491_s_at	0.014889993	8.572395658	1.872194374	0.067999193	0.854260865	-6.049223536	0.854260865	NAPA	NSF attachment protein alpha	8775
221136_at	-0.009457562	6.640938118	-1.871596847	0.068060553	0.854260865	-6.050189221	0.854260865	GDF2	growth differentiation factor 2	2658
217347_at	-0.006284533	6.269770407	-1.871495041	0.068074973	0.854260865	-6.05036918	0.854260865	NA	NA	NA
201289_at	0.025140821	6.555412558	1.871358725	0.068117514	0.854260865	-6.050700583	0.854260865	CCN1	cellular communication network factor 1	3491
208192_at	0.006265583	3.722066533	1.871129848	0.06812672	0.854260865	-6.051014655	0.854260865	NA	NA	NA
210578_at	-0.00656199	5.622553456	-1.870867865	0.068163864	0.854260865	-6.051477643	0.854260865	TRIM10	tripartite motif containing 10	10107
208002_s_at	0.018513387	9.140801673	1.870971937	0.068172339	0.854260865	-6.051384059	0.854260865	ACOT7	acyl-CoA thioesterase 7	11332
213096_at	0.00916983	7.883114206	1.870696631	0.06818815	0.854260865	-6.051780225	0.854260865	TMCC2	transmembrane and coiled-coil domain family 2	9911
217881_s_at	0.008783931	6.063471928	1.870690239	0.068189057	0.854260865	-6.051791519	0.854260865	CDC27	cell division cycle 27	996
213041_s_at	0.012266737	8.634568192	1.870798749	0.0681969	0.854260865	-6.051690053	0.854260865	ATP5F1D	ATP synthase F1 subunit delta	513
201322_at	0.014456386	10.69611368	1.870651104	0.068217844	0.854260865	-6.051950898	0.854260865	ATP5F1B	ATP synthase F1 subunit beta	506
204726_at	0.00977283	6.990581929	1.870309407	0.068243098	0.854260865	-6.052464387	0.854260865	CDH13	cadherin 13	1012
210181_s_at	0.022879164	8.073988651	1.870464795	0.068244281	0.854260865	-6.052280026	0.854260865	CABP1	calcium binding protein 1	9478
210631_at	0.004979808	3.99900521	1.870283724	0.068246744	0.854260865	-6.052509761	0.854260865	NF1	neurofibromin 1	4763
203086_at	0.006232302	6.281914911	1.87011855	0.068270195	0.854260865	-6.052801556	0.854260865	KIF2A	kinesin family member 2A	3796
209321_s_at	0.009990585	6.656733331	1.870074636	0.068276431	0.854260865	-6.052879131	0.854260865	ADCY3	adenylate cyclase 3	109
213702_x_at	0.00810889	9.841748609	1.870013758	0.068285076	0.854260865	-6.052986672	0.854260865	ASAH1	N-acylsphingosine amidohydrolase 1	427
201550_x_at	0.006842882	12.0675517	1.869911547	0.068299594	0.854260865	-6.053167217	0.854260865	ACTG1	actin gamma 1	71
211065_x_at	0.007777096	7.941672325	1.869760861	0.068321002	0.854260865	-6.053433374	0.854260865	PFKL	phosphofructokinase, liver type	5211
208280_at	0.008367064	4.11574151	1.869639273	0.06833828	0.854260865	-6.053648124	0.854260865	FBXW10B	F-box and WD repeat domain containing 10B	374286
217258_x_at	-0.00665231	6.190818705	-1.869559809	0.068349574	0.854260865	-6.053788466	0.854260865	NA	NA	NA
207292_s_at	-0.006371929	6.314496119	-1.869322165	0.06838336	0.854260865	-6.054208142	0.854260865	MAPK7	mitogen-activated protein kinase 7	5598
204590_x_at	0.009208521	5.822659632	1.869190182	0.06840213	0.854260865	-6.054441204	0.854260865	VPS33A	VPS33A core subunit of CORVET and HOPS complexes	65082
208423_s_at	0.006099102	4.428790529	1.869146736	0.068408309	0.854260865	-6.054517919	0.854260865	MSR1	macrophage scavenger receptor 1	4481
203212_s_at	0.008846985	7.736670856	1.868959115	0.068435001	0.854260865	-6.054849197	0.854260865	MTMR2	myotubularin related protein 2	8898
206947_at	-0.006559056	4.836856196	-1.868555193	0.068492496	0.854260865	-6.055562297	0.854260865	B3GALT5	beta-1,3-galactosyltransferase 5	10317
207421_at	-0.006254246	5.667398196	-1.868232194	0.068538501	0.854260865	-6.056132437	0.854260865	CA5A	carbonic anhydrase 5A	763
203673_at	-0.007949812	6.130984389	-1.867808396	0.068598904	0.854260865	-6.056880377	0.854260865	TG	thyroglobulin	7038
214640_at	0.005757207	3.448000613	1.867797383	0.068600474	0.854260865	-6.056899812	0.854260865	UNC93A	unc-93 homolog A	54346
222214_at	0.01115381	5.154448656	1.867838819	0.068601712	0.854260865	-6.056854136	0.854260865	NA	NA	NA
216457_s_at	-0.007591242	7.226933025	-1.867631365	0.068624149	0.854260865	-6.057192766	0.854260865	SF3A1	splicing factor 3a subunit 1	10291
209417_s_at	-0.007830159	5.453923246	-1.867578658	0.068631666	0.854260865	-6.057285769	0.854260865	IFI35	interferon induced protein 35	3430
206157_at	0.006349726	3.344157997	1.867539982	0.068637183	0.854260865	-6.057354012	0.854260865	PTX3	pentraxin 3	5806
200830_at	0.008882549	9.329056237	1.867272657	0.068675325	0.854260865	-6.057825668	0.854260865	PSMD2	proteasome 26S subunit ubiquitin receptor, non-ATPase 2	5708
203934_at	-0.007577929	5.884282138	-1.866728981	0.068752953	0.854260865	-6.058784729	0.854260865	KDR	kinase insert domain receptor	3791
208415_x_at	0.007172674	7.544800782	1.865893183	0.068872437	0.854260865	-6.060258638	0.854260865	ING1	inhibitor of growth family member 1	3621
222247_at	-0.005024577	4.739736061	-1.865793076	0.06888676	0.854260865	-6.060435136	0.854260865	NA	NA	NA
202613_at	0.009260902	6.300269847	1.865151945	0.06897855	0.854260865	-6.061565324	0.854260865	CTPS1	CTP synthase 1	1503
214106_s_at	-0.007921541	6.620539769	-1.865101979	0.068985708	0.854260865	-6.061653389	0.854260865	GMDS	GDP-mannose 4,6-dehydratase	2762
77508_r_at	-0.006895353	7.841727931	-1.864704691	0.069042645	0.854260865	-6.062353548	0.854260865	RABEP2	rabaptin, RAB GTPase binding effector protein 2	79874
210886_x_at	-0.007584366	6.193097164	-1.863782411	0.069174974	0.854260865	-6.063978434	0.854260865	TP53TG1	TP53 target 1	11257
336_at	-0.00520179	6.617641307	-1.863542628	0.069209414	0.854260865	-6.064400775	0.854260865	TBXA2R	thromboxane A2 receptor	6915
208950_s_at	-0.01256533	7.33328081	-1.863110445	0.069294834	0.854260865	-6.065249744	0.854260865	ALDH7A1	aldehyde dehydrogenase 7 family member A1	501
212378_at	0.007020718	5.923005656	1.862848082	0.069309252	0.854260865	-6.06562385	0.854260865	GART	phosphoribosylglycinamide formyltransferase, phosphoribosylglycinamide synthetase, phosphoribosylaminoimidazole synthetase	2618
219435_at	0.005540324	6.727963885	1.862256841	0.069394337	0.854260865	-6.066664704	0.854260865	CTC1	CST telomere replication complex component 1	80169
215590_x_at	-0.005424116	5.84674456	-1.862041735	0.069425315	0.854260865	-6.067043318	0.854260865	ACVR2B-AS1	ACVR2B antisense RNA 1	100128640
201688_s_at	0.02520331	7.409445954	1.862098213	0.0694405	0.854260865	-6.067031459	0.854260865	TPD52	tumor protein D52	7163
200618_at	-0.007027082	8.68222007	-1.861890041	0.069447168	0.854260865	-6.067310297	0.854260865	LASP1	LIM and SH3 protein 1	3927
218319_at	0.01179383	6.581831919	1.862015953	0.06945004	0.854260865	-6.067167552	0.854260865	PELI1	pellino E3 ubiquitin protein ligase 1	57162
213287_s_at	0.009110638	7.716215033	1.861839579	0.069454438	0.854260865	-6.067399105	0.854260865	KRT10	keratin 10	3858
202032_s_at	0.008367388	8.534878721	1.861704503	0.069473904	0.854260865	-6.067636815	0.854260865	MAN2A2	mannosidase alpha class 2A member 2	4122
213303_x_at	0.007454244	4.394155022	1.861682532	0.06947707	0.854260865	-6.067675479	0.854260865	ZBTB7A	zinc finger and BTB domain containing 7A	51341
211955_at	0.011369374	6.79725191	1.861383465	0.069533305	0.854260865	-6.068250841	0.854260865	IPO5	importin 5	3843
204043_at	-0.00672717	6.325478594	-1.861152986	0.06955343	0.854260865	-6.068607237	0.854260865	TCN2	transcobalamin 2	6948
203885_at	0.012537761	7.28064971	1.86126473	0.069560639	0.854260865	-6.068497926	0.854260865	RAB21	RAB21, member RAS oncogene family	23011
211752_s_at	0.016059775	8.071884629	1.861261096	0.069561163	0.854260865	-6.068504318	0.854260865	NDUFS7	NADH:ubiquinone oxidoreductase core subunit S7	374291
204562_at	0.005634947	6.400355436	1.860686812	0.06962071	0.854260865	-6.069427304	0.854260865	IRF4	interferon regulatory factor 4	3662
201425_at	-0.010129149	9.84453827	-1.860653374	0.069625538	0.854260865	-6.069486119	0.854260865	ALDH2	aldehyde dehydrogenase 2 family member	217
212914_at	0.010593312	9.591654882	1.860410157	0.069660664	0.854260865	-6.069913897	0.854260865	CBX7	chromobox 7	23492
213152_s_at	0.007802214	6.813180524	1.860320457	0.069673622	0.854260865	-6.070071652	0.854260865	SRSF8	serine and arginine rich splicing factor 8	10929
210057_at	0.00621943	3.3444752	1.860272077	0.069680612	0.854260865	-6.070156735	0.854260865	SMG1	SMG1 nonsense mediated mRNA decay associated PI3K related kinase	23049
210046_s_at	-0.008533991	7.720970656	-1.86020284	0.069690617	0.854260865	-6.070278494	0.854260865	IDH2	isocitrate dehydrogenase (NADP(+)) 2	3418
216226_at	0.007395396	5.628718606	1.860199576	0.069691089	0.854260865	-6.070284234	0.854260865	TAF4B	TATA-box binding protein associated factor 4b	6875
216577_at	-0.006354426	6.028871064	-1.860154587	0.06969759	0.854260865	-6.070363348	0.854260865	NA	NA	NA
204714_s_at	-0.006342769	4.73744628	-1.859256927	0.069827422	0.854260865	-6.071941582	0.854260865	F5	coagulation factor V	2153
208846_s_at	0.015325491	8.62589397	1.859224	0.069855536	0.854260865	-6.072086117	0.854260865	VDAC3	voltage dependent anion channel 3	7419
222251_s_at	-0.010504449	6.976991546	-1.85898821	0.069866327	0.854260865	-6.072413905	0.854260865	GMEB2	glucocorticoid modulatory element binding protein 2	26205
208837_at	0.009621217	6.542467902	1.858937915	0.069873611	0.854260865	-6.072502302	0.854260865	TMED3	transmembrane p24 trafficking protein 3	23423
215087_at	-0.008967215	5.539791954	-1.858920768	0.069876094	0.854260865	-6.072532438	0.854260865	C15orf39	chromosome 15 open reading frame 39	56905
215209_at	0.00934747	3.642485439	1.858726117	0.069904291	0.854260865	-6.072874529	0.854260865	SEC24D	SEC24 homolog D, COPII coat complex component	9871
211533_at	0.007285472	4.042407636	1.858345289	0.069959485	0.854260865	-6.073543728	0.854260865	PDGFRA	platelet derived growth factor receptor alpha	5156
222161_at	0.006428945	4.30083528	1.858229699	0.069976245	0.854260865	-6.073746823	0.854260865	NAALAD2	N-acetylated alpha-linked acidic dipeptidase 2	10003
219685_at	0.017287962	7.589704838	1.858279598	0.069992366	0.854260865	-6.073745514	0.854260865	TMEM35A	transmembrane protein 35A	59353
220360_at	0.005837376	3.323054145	1.857815318	0.070036356	0.854260865	-6.074474813	0.854260865	THAP9	THAP domain containing 9	79725
203908_at	-0.027984253	8.226032419	-1.857764095	0.070067152	0.854260865	-6.074650996	0.854260865	SLC4A4	solute carrier family 4 member 4	8671
210754_s_at	-0.007014838	5.177330336	-1.857584391	0.070069874	0.854260865	-6.074880447	0.854260865	LYN	LYN proto-oncogene, Src family tyrosine kinase	4067
202089_s_at	0.018173272	6.524895898	1.857611705	0.070089272	0.854260865	-6.074918627	0.854260865	SLC39A6	solute carrier family 39 member 6	25800
205346_at	0.008018663	5.944739099	1.857039526	0.070149012	0.854260865	-6.075837359	0.854260865	ST3GAL2	ST3 beta-galactoside alpha-2,3-sialyltransferase 2	6483
201955_at	0.014403701	7.779621264	1.857113183	0.070161678	0.854260865	-6.075794017	0.854260865	CCNC	cyclin C	892
201018_at	0.012725792	8.689650324	1.85677705	0.070210534	0.854260865	-6.076384145	0.854260865	EIF1AX	eukaryotic translation initiation factor 1A X-linked	1964
212681_at	0.011723224	7.289582666	1.856354845	0.070269344	0.854260865	-6.077115725	0.854260865	EPB41L3	erythrocyte membrane protein band 4.1 like 3	23136
211205_x_at	0.007775708	5.595935271	1.855944562	0.070308279	0.854260865	-6.077759655	0.854260865	PIP5K1A	phosphatidylinositol-4-phosphate 5-kinase type 1 alpha	8394
210301_at	-0.008493153	6.817245536	-1.855917708	0.070312189	0.854260865	-6.077806787	0.854260865	XDH	xanthine dehydrogenase	7498
222238_s_at	-0.007410692	6.513717389	-1.855577263	0.070361772	0.854260865	-6.07840426	0.854260865	POLM	DNA polymerase mu	27434
207653_at	0.006483167	4.366140538	1.855269025	0.070406691	0.854260865	-6.078945131	0.854260865	FOXD2	forkhead box D2	2306
221260_s_at	0.011475106	7.603642884	1.855293282	0.07041754	0.854260865	-6.078955129	0.854260865	CSRNP2	cysteine and serine rich nuclear protein 2	81566
216297_at	0.006879861	3.475135179	1.855182449	0.070419312	0.854260865	-6.079097032	0.854260865	NA	NA	NA
209287_s_at	0.005807581	5.705010148	1.85504327	0.070439605	0.854260865	-6.079341217	0.854260865	CDC42EP3	CDC42 effector protein 3	10602
213419_at	0.006603735	5.815528147	1.855036244	0.07044063	0.854260865	-6.079353544	0.854260865	APBB2	amyloid beta precursor protein binding family B member 2	323
215508_at	0.006234438	3.455385206	1.854376977	0.070536824	0.854260865	-6.080509991	0.854260865	BUB1	BUB1 mitotic checkpoint serine/threonine kinase	699
212139_at	-0.007202909	6.896583904	-1.853975273	0.070595492	0.854260865	-6.081214463	0.854260865	GCN1	GCN1 activator of EIF2AK4	10985
219181_at	0.007743078	4.411992773	1.853902975	0.070606055	0.854260865	-6.081341239	0.854260865	LIPG	lipase G, endothelial type	9388
213553_x_at	-0.010562359	8.051402689	-1.85354954	0.070657714	0.854260865	-6.081960935	0.854260865	APOC1	apolipoprotein C1	341
211119_at	0.006079165	3.543523784	1.853517752	0.070662362	0.854260865	-6.082016666	0.854260865	ESR2	estrogen receptor 2	2100
214494_s_at	0.006531284	9.229130185	1.853380969	0.070682364	0.854260865	-6.082256464	0.854260865	SPG7	SPG7 matrix AAA peptidase subunit, paraplegin	6687
222213_x_at	0.008888313	4.464478029	1.853203574	0.070708312	0.854260865	-6.082567436	0.854260865	NA	NA	NA
221215_s_at	-0.005696443	6.510091686	-1.85316268	0.070714295	0.854260865	-6.082639119	0.854260865	RIPK4	receptor interacting serine/threonine kinase 4	54101
205954_at	-0.006163137	4.798385786	-1.853123214	0.070720069	0.854260865	-6.082708298	0.854260865	RXRG	retinoid X receptor gamma	6258
221958_s_at	-0.012631887	7.391339332	-1.853198138	0.070732513	0.854260865	-6.082661767	0.854260865	WLS	Wnt ligand secretion mediator	79971
206359_at	-0.010420153	5.33082288	-1.85297697	0.07074147	0.854260865	-6.082964637	0.854260865	SOCS3	suppressor of cytokine signaling 3	9021
216966_at	0.007463424	3.65673849	1.852841239	0.070761338	0.854260865	-6.083202531	0.854260865	ITGA2B	integrin subunit alpha 2b	3674
202937_x_at	0.00981887	6.389398225	1.852427831	0.070821878	0.854260865	-6.083927015	0.854260865	RRP7A	ribosomal RNA processing 7 homolog A	27341
211971_s_at	0.013054644	7.604434823	1.852507057	0.070833685	0.854260865	-6.083872775	0.854260865	LRPPRC	leucine rich pentatricopeptide repeat containing	10128
201770_at	0.008172755	7.943459032	1.8517674	0.070918685	0.854260865	-6.085084115	0.854260865	SNRPA	small nuclear ribonucleoprotein polypeptide A	6626
210658_s_at	0.011644216	6.099338301	1.85114061	0.071029513	0.854260865	-6.086249681	0.854260865	GGA2	golgi associated, gamma adaptin ear containing, ARF binding protein 2	23062
218764_at	-0.01156563	5.309697155	-1.851085801	0.071037295	0.854260865	-6.086344695	0.854260865	PRKCH	protein kinase C eta	5583
210640_s_at	-0.008102907	6.546284788	-1.85081016	0.071059198	0.854260865	-6.086760612	0.854260865	GPER1	G protein-coupled estrogen receptor 1	2852
211942_x_at	-0.007023276	11.0663873	-1.85059332	0.07109106	0.854260865	-6.087140279	0.854260865	RPL13A	ribosomal protein L13a	23521
204537_s_at	-0.00697073	5.049065122	-1.849920459	0.071190008	0.854260865	-6.088318157	0.854260865	GABRE	gamma-aminobutyric acid type A receptor subunit epsilon	2564
205268_s_at	0.012173485	7.102342853	1.849664672	0.071251092	0.854260865	-6.088849554	0.854260865	ADD2	adducin 2	119
208850_s_at	0.019759505	9.396300637	1.849642659	0.071254333	0.854260865	-6.088888072	0.854260865	THY1	Thy-1 cell surface antigen	7070
201117_s_at	-0.011166467	9.339029823	-1.847737549	0.071520863	0.854260865	-6.092168995	0.854260865	CPE	carboxypeptidase E	1363
201216_at	0.011066449	8.742356069	1.847435604	0.071564344	0.854260865	-6.092692874	0.854260865	ERP29	endoplasmic reticulum protein 29	10961
213004_at	-0.008205508	5.191684733	-1.846832443	0.071645617	0.854260865	-6.093719206	0.854260865	ANGPTL2	angiopoietin like 2	23452
221321_s_at	0.008171599	5.984584018	1.84664072	0.071673985	0.854260865	-6.094054284	0.854260865	KCNIP2	potassium voltage-gated channel interacting protein 2	30819
216434_at	-0.00945216	6.896887895	-1.846394218	0.071710473	0.854260865	-6.094485053	0.854260865	TTC38	tetratricopeptide repeat domain 38	55020
221015_s_at	-0.007685998	4.748273422	-1.846326068	0.071720564	0.854260865	-6.09460414	0.854260865	CDADC1	cytidine and dCMP deaminase domain containing 1	81602
220175_s_at	0.008926118	5.234622867	1.846021062	0.071765738	0.854260865	-6.095137063	0.854260865	ZNG1A	Zn regulated GTPase metalloprotein activator 1A	55871
205867_at	0.008807233	4.126539327	1.845484368	0.071845287	0.854260865	-6.096074624	0.854260865	PTPN11	protein tyrosine phosphatase non-receptor type 11	5781
203496_s_at	-0.00837621	5.809566849	-1.844513781	0.071989338	0.854260865	-6.097769569	0.854260865	MED1	mediator complex subunit 1	5469
205018_s_at	0.021892948	6.299291505	1.844361148	0.072035502	0.854260865	-6.098118164	0.854260865	MBNL2	muscleblind like splicing regulator 2	10150
213605_s_at	0.015283144	7.037125637	1.844031968	0.072084429	0.854260865	-6.098692702	0.854260865	NA	NA	NA
214876_s_at	0.006786494	3.978810329	1.843828985	0.07209112	0.854260865	-6.098964976	0.854260865	TUBGCP5	tubulin gamma complex component 5	114791
203473_at	-0.01115754	7.309594136	-1.843757911	0.072110747	0.854260865	-6.099120614	0.854260865	SLCO2B1	solute carrier organic anion transporter family member 2B1	11309
218794_s_at	0.00868219	7.493852885	1.843232216	0.072179918	0.854260865	-6.10000641	0.854260865	TXNL4B	thioredoxin like 4B	54957
218957_s_at	0.009403373	8.571060459	1.843089362	0.072201188	0.854260865	-6.100255666	0.854260865	PAAF1	proteasomal ATPase associated factor 1	80227
211803_at	-0.005030941	5.079591689	-1.841830057	0.07238892	0.854260865	-6.102452218	0.854260865	CDK2	cyclin dependent kinase 2	1017
206508_at	-0.007954587	6.873199274	-1.841807749	0.07239225	0.854260865	-6.102491117	0.854260865	CD70	CD70 molecule	970
215347_at	0.007737013	4.503340897	1.841751647	0.072400623	0.854260865	-6.102588943	0.854260865	NA	NA	NA
219426_at	-0.018231113	5.617202159	-1.841088641	0.07252316	0.854260865	-6.103825978	0.854260865	AGO3	argonaute RISC catalytic component 3	192669
221110_x_at	-0.006807633	5.086068788	-1.840892601	0.072528941	0.854260865	-6.10408655	0.854260865	PDE11A	phosphodiesterase 11A	50940
216945_x_at	0.007778757	6.739950967	1.84087729	0.07253123	0.854260865	-6.104113236	0.854260865	PASK	PAS domain containing serine/threonine kinase	23178
205340_at	0.008765317	6.576483365	1.840722677	0.072554346	0.854260865	-6.104382714	0.854260865	ZBTB24	zinc finger and BTB domain containing 24	9841
201499_s_at	0.009038276	8.673702208	1.840705305	0.072556944	0.854260865	-6.10441299	0.854260865	USP7	ubiquitin specific peptidase 7	7874
201092_at	0.008468173	8.926314377	1.840654694	0.072564512	0.854260865	-6.104501196	0.854260865	RBBP7	RB binding protein 7, chromatin remodeling factor	5931
214964_at	0.007355175	5.150233604	1.840619995	0.072569702	0.854260865	-6.104561668	0.854260865	NA	NA	NA
209907_s_at	-0.008481957	6.352086249	-1.840452239	0.072594794	0.854260865	-6.104854017	0.854260865	ITSN2	intersectin 2	50618
205990_s_at	0.010007609	5.390987517	1.840412538	0.072600734	0.854260865	-6.104923202	0.854260865	WNT5A	Wnt family member 5A	7474
200828_s_at	0.011768057	8.206371961	1.840355756	0.072632754	0.854260865	-6.105103069	0.854260865	ZNF207	zinc finger protein 207	7756
211453_s_at	-0.006055193	5.443228212	-1.840117662	0.072644862	0.854260865	-6.105437018	0.854260865	AKT2	AKT serine/threonine kinase 2	208
212601_at	0.007906413	7.003057862	1.839961434	0.07266825	0.854260865	-6.105709214	0.854260865	ZZEF1	zinc finger ZZ-type and EF-hand domain containing 1	23140
219633_at	0.010205874	6.762122556	1.839888332	0.072679196	0.854260865	-6.105836573	0.854260865	TTPAL	alpha tocopherol transfer protein like	79183
202017_at	-0.019609847	8.122597903	-1.838974226	0.072839728	0.854260865	-6.10750928	0.854260865	EPHX1	epoxide hydrolase 1	2052
218897_at	0.007947365	5.717054886	1.838231857	0.072927608	0.854260865	-6.108721338	0.854260865	TMEM177	transmembrane protein 177	80775
203197_s_at	0.005970193	8.059402621	1.838193556	0.07293336	0.854260865	-6.108788014	0.854260865	CZIB	CXXC motif containing zinc binding protein	54987
204798_at	0.005590972	4.652203797	1.838128462	0.072943137	0.854260865	-6.108901328	0.854260865	MYB	MYB proto-oncogene, transcription factor	4602
220160_s_at	-0.007672406	6.813102123	-1.837885599	0.072979625	0.854260865	-6.109324069	0.854260865	KPTN	kaptin, actin binding protein	11133
202481_at	-0.008971347	7.333576281	-1.837755083	0.07299924	0.854260865	-6.109551232	0.854260865	DHRS3	dehydrogenase/reductase 3	9249
210470_x_at	0.009742697	8.090835637	1.837744337	0.073000855	0.854260865	-6.109569935	0.854260865	NONO	non-POU domain containing octamer binding	4841
200000_s_at	0.007087881	9.016672922	1.83754362	0.07303103	0.854260865	-6.109919256	0.854260865	PRPF8	pre-mRNA processing factor 8	10594
203628_at	-0.023016004	6.962293826	-1.837406487	0.073075204	0.854260865	-6.110237943	0.854260865	IGF1R	insulin like growth factor 1 receptor	3480
204474_at	-0.00609845	6.895838964	-1.837132953	0.073092801	0.854260865	-6.110633865	0.854260865	ZNF142	zinc finger protein 142	7701
206362_x_at	-0.006409626	7.928502343	-1.836712461	0.073156095	0.854260865	-6.111365427	0.854260865	MAP3K10	mitogen-activated protein kinase kinase kinase 10	4294
204049_s_at	-0.011367999	5.991570278	-1.836729936	0.07316861	0.854260865	-6.111386368	0.854260865	PHACTR2	phosphatase and actin regulator 2	9749
215355_at	0.006829895	3.648268671	1.836145451	0.073241517	0.854260865	-6.112351673	0.854260865	POU2F3	POU class 2 homeobox 3	25833
218362_s_at	0.008218505	4.051365809	1.835719006	0.073305818	0.854260865	-6.113093252	0.854260865	DIS3	DIS3 homolog, exosome endoribonuclease and 3'-5' exoribonuclease	22894
207980_s_at	0.016250145	4.419193726	1.835845392	0.073310322	0.854260865	-6.112953065	0.854260865	CITED2	Cbp/p300 interacting transactivator with Glu/Asp rich carboxy-terminal domain 2	10370
214332_s_at	-0.006291711	5.203735565	-1.83497399	0.073418269	0.854260865	-6.114388464	0.854260865	TSFM	Ts translation elongation factor, mitochondrial	10102
203890_s_at	0.010703785	5.067043448	1.834587505	0.073480268	0.854260865	-6.115072311	0.854260865	DAPK3	death associated protein kinase 3	1613
203114_at	0.010745478	6.057517851	1.834560981	0.073484277	0.854260865	-6.115118404	0.854260865	ZNRD2	zinc ribbon domain containing 2	10534
208955_at	0.006291563	5.779974376	1.833825087	0.073591969	0.854260865	-6.116384955	0.854260865	DUT	deoxyuridine triphosphatase	1854
203998_s_at	0.040633251	7.985687023	1.832952583	0.073747704	0.854260865	-6.11797915	0.854260865	SYT1	synaptotagmin 1	6857
219038_at	0.007462016	4.501933306	1.832639427	0.07377159	0.854260865	-6.118444199	0.854260865	MORC4	MORC family CW-type zinc finger 4	79710
206070_s_at	0.007816509	4.14188946	1.832442652	0.073801436	0.854260865	-6.118785846	0.854260865	EPHA3	EPH receptor A3	2042
204511_at	0.009162564	6.284578055	1.832204303	0.073837602	0.854260865	-6.119199633	0.854260865	FARP2	FERM, ARH/RhoGEF and pleckstrin domain protein 2	9855
65521_at	-0.004514853	7.792059662	-1.832197694	0.073838605	0.854260865	-6.119211105	0.854260865	UBE2D4	ubiquitin conjugating enzyme E2 D4 (putative)	51619
204260_at	0.021000123	8.124118757	1.832330316	0.073842077	0.854260865	-6.119059417	0.854260865	CHGB	chromogranin B	1114
203123_s_at	0.012707832	7.249564976	1.831570104	0.073957509	0.854260865	-6.120378734	0.854260865	SLC11A2	solute carrier family 11 member 2	4891
206920_s_at	0.007512674	6.23882899	1.830948917	0.074028335	0.854260865	-6.121378292	0.854260865	GLE1	GLE1 RNA export mediator	2733
220778_x_at	-0.008155308	7.571496583	-1.829982213	0.074175491	0.854260865	-6.123055088	0.854260865	SEMA6B	semaphorin 6B	10501
216794_at	-0.006744888	6.400410124	-1.829945319	0.074181112	0.854260865	-6.123119066	0.854260865	LOC100289518	immunoglobin superfamily member 21 pseudogene	100289518
210315_at	0.031206354	6.575759122	1.829542732	0.074266095	0.854260865	-6.123894866	0.854260865	SYN2	synapsin II	6854
216361_s_at	0.008403933	3.794744622	1.829329388	0.074275008	0.854260865	-6.124187016	0.854260865	KAT6A	lysine acetyltransferase 6A	7994
211495_x_at	-0.00961767	6.116393638	-1.829278918	0.074282706	0.854260865	-6.124274511	0.854260865	TNFSF13	TNF superfamily member 13	8741
207164_s_at	0.020331968	4.689907247	1.828951662	0.074356267	0.854260865	-6.12491935	0.854260865	ZBTB18	zinc finger and BTB domain containing 18	10472
201110_s_at	0.008250313	3.375689633	1.828531238	0.074396831	0.854260865	-6.125570452	0.854260865	THBS1	thrombospondin 1	7057
206465_at	-0.020275994	7.666693948	-1.828650131	0.074402303	0.854260865	-6.125441875	0.854260865	ACSBG1	acyl-CoA synthetase bubblegum family member 1	23205
222325_at	0.006793498	4.252413684	1.828254764	0.074439069	0.854260865	-6.126049546	0.854260865	NA	NA	NA
211700_s_at	0.01276067	7.192204303	1.828034298	0.0744964	0.854260865	-6.126508827	0.854260865	TRO	trophinin	7216
219623_at	0.006955291	6.281293532	1.827747794	0.074516574	0.854260865	-6.126927898	0.854260865	ACTR5	actin related protein 5	79913
200887_s_at	0.011082623	8.336350038	1.82758948	0.07455024	0.854260865	-6.12723299	0.854260865	STAT1	signal transducer and activator of transcription 1	6772
221527_s_at	-0.010150346	5.83854668	-1.827462272	0.074560254	0.854260865	-6.127422488	0.854260865	PARD3	par-3 family cell polarity regulator	56288
213818_x_at	-0.008257626	5.283985486	-1.826790298	0.07466314	0.854260865	-6.12858624	0.854260865	TMEM223	transmembrane protein 223	79064
200606_at	0.012951468	4.671599233	1.826890712	0.074671403	0.854260865	-6.128489317	0.854260865	DSP	desmoplakin	1832
211201_at	-0.006896963	5.7914573	-1.826400288	0.074722909	0.854260865	-6.129261507	0.854260865	FSHR	follicle stimulating hormone receptor	2492
218873_at	0.005962029	7.067358025	1.826313336	0.074736241	0.854260865	-6.12941204	0.854260865	GON4L	gon-4 like	54856
221941_at	0.007209412	6.457989032	1.825985371	0.074786541	0.854260865	-6.129979763	0.854260865	PAOX	polyamine oxidase	196743
221086_s_at	-0.010110274	5.839750021	-1.82596379	0.074789851	0.854260865	-6.130017118	0.854260865	FEZF2	FEZ family zinc finger 2	55079
216743_at	0.00709973	5.842184805	1.825446581	0.074869237	0.854260865	-6.130912245	0.854260865	NA	NA	NA
206818_s_at	0.006058235	7.252250039	1.824654272	0.074990985	0.854260865	-6.132283064	0.854260865	CNNM2	cyclin and CBS domain divalent metal cation transport mediator 2	54805
210251_s_at	0.017639651	7.317766352	1.824527173	0.075034197	0.854260865	-6.132579187	0.854260865	RUFY3	RUN and FYVE domain containing 3	22902
215739_s_at	0.004813291	4.017119052	1.824168512	0.075065711	0.854260865	-6.133123252	0.854260865	TUBGCP3	tubulin gamma complex component 3	10426
217787_s_at	0.007956222	3.807329603	1.823800935	0.075122299	0.854260865	-6.1337589	0.854260865	GALNT2	polypeptide N-acetylgalactosaminyltransferase 2	2590
208144_s_at	0.005985681	4.247365069	1.823770044	0.075127056	0.854260865	-6.133812316	0.854260865	TCEANC2	transcription elongation factor A N-terminal and central domain containing 2	127428
205173_x_at	-0.008948736	4.941220741	-1.823663838	0.075143413	0.854260865	-6.133995953	0.854260865	CD58	CD58 molecule	965
208794_s_at	0.010748074	7.749364592	1.82354889	0.075165373	0.854260865	-6.134208345	0.854260865	SMARCA4	SWI/SNF related, matrix associated, actin dependent regulator of chromatin, subfamily a, member 4	6597
217505_at	0.005974123	3.340846421	1.822630202	0.075302769	0.854260865	-6.135782708	0.854260865	KLHL23	kelch like family member 23	151230
209503_s_at	0.007733308	9.222405519	1.82262629	0.075303373	0.854260865	-6.135789468	0.854260865	PSMC5	proteasome 26S subunit, ATPase 5	5705
209124_at	-0.008211349	7.244952357	-1.822589339	0.075309075	0.854260865	-6.135853326	0.854260865	MYD88	MYD88 innate immune signal transduction adaptor	4615
209874_x_at	0.007428952	7.063068396	1.822455326	0.075329758	0.854260865	-6.136084914	0.854260865	CNNM2	cyclin and CBS domain divalent metal cation transport mediator 2	54805
200960_x_at	0.005848203	10.45253171	1.822374743	0.075342197	0.854260865	-6.136224163	0.854260865	CLTA	clathrin light chain A	1211
200664_s_at	0.026946353	6.868909838	1.822432638	0.075356944	0.854260865	-6.136199784	0.854260865	DNAJB1	DnaJ heat shock protein family (Hsp40) member B1	3337
205846_at	-0.010502911	5.607818919	-1.822051301	0.075392143	0.854260865	-6.136783024	0.854260865	PTPRB	protein tyrosine phosphatase receptor type B	5787
200853_at	0.015709927	8.787215377	1.821928448	0.07543481	0.854260865	-6.137070791	0.854260865	H2AZ1	H2A.Z variant histone 1	3015
204055_s_at	0.007737266	4.167980458	1.821407764	0.075491601	0.854260865	-6.137894708	0.854260865	MIA2	MIA SH3 domain ER export factor 2	4253
215046_at	-0.005397909	3.693031181	-1.821221511	0.075520407	0.854260865	-6.138216389	0.854260865	KANSL1L	KAT8 regulatory NSL complex subunit 1 like	151050
205257_s_at	0.019443524	9.281321596	1.821261954	0.075537846	0.854260865	-6.138221869	0.854260865	AMPH	amphiphysin	273
207853_s_at	0.017542457	8.717421703	1.821103008	0.075562435	0.854260865	-6.138496325	0.854260865	SNCB	synuclein beta	6620
202218_s_at	-0.012014259	7.733192301	-1.82096955	0.075583087	0.854260865	-6.138726756	0.854260865	FADS2	fatty acid desaturase 2	9415
202761_s_at	-0.009213928	5.287382614	-1.820744002	0.075594301	0.854260865	-6.139040978	0.854260865	SYNE2	spectrin repeat containing nuclear envelope protein 2	23224
209755_at	0.016620678	9.681105997	1.820881322	0.075596742	0.854260865	-6.138879083	0.854260865	NMNAT2	nicotinamide nucleotide adenylyltransferase 2	23057
203235_at	0.009349039	6.139736463	1.819757872	0.075747097	0.854260865	-6.140743292	0.854260865	THOP1	thimet oligopeptidase 1	7064
221488_s_at	0.010283884	9.808536273	1.819643577	0.075764824	0.854260865	-6.140940545	0.854260865	CUTA	cutA divalent cation tolerance homolog	51596
217665_at	0.004836334	3.516945195	1.819580429	0.075774619	0.854260865	-6.141049521	0.854260865	ZNF813	zinc finger protein 813	126017
202593_s_at	0.019441138	7.772529073	1.819683944	0.07578227	0.854260865	-6.140945754	0.854260865	GDE1	glycerophosphodiester phosphodiesterase 1	51573
214504_at	-0.008108556	6.009440434	-1.818844237	0.075888893	0.854260865	-6.142319757	0.854260865	ABO	ABO, alpha 1-3-N-acetylgalactosaminyltransferase and alpha 1-3-galactosyltransferase	28
218209_s_at	0.014801279	6.861612896	1.818773272	0.075923631	0.854260865	-6.142516791	0.854260865	RPRD1A	regulation of nuclear pre-mRNA domain containing 1A	55197
214581_x_at	0.011926995	5.61414399	1.81839448	0.075982496	0.854260865	-6.143170063	0.854260865	TNFRSF21	TNF receptor superfamily member 21	27242
207564_x_at	0.015992159	6.306711165	1.818345175	0.075990161	0.854260865	-6.143255085	0.854260865	OGT	O-linked N-acetylglucosamine (GlcNAc) transferase	8473
205682_x_at	-0.006458358	5.750872938	-1.81784603	0.076044071	0.854260865	-6.144041375	0.854260865	APOM	apolipoprotein M	55937
218797_s_at	0.005670753	6.679296059	1.817763991	0.076056836	0.854260865	-6.144182832	0.854260865	SIRT7	sirtuin 7	51547
218710_at	-0.005428033	6.326305256	-1.817532054	0.076092936	0.854260865	-6.144582725	0.854260865	TTC27	tetratricopeptide repeat domain 27	55622
203799_at	-0.014492997	4.513420667	-1.817543114	0.076114939	0.854260865	-6.144637918	0.854260865	CD302	CD302 molecule	9936
206564_at	0.006844442	6.030210382	1.817176111	0.076148364	0.854260865	-6.145196335	0.854260865	OPRL1	opioid related nociceptin receptor 1	4987
204316_at	-0.005799571	5.083545897	-1.816602982	0.076237685	0.854260865	-6.146184139	0.854260865	RGS10	regulator of G protein signaling 10	6001
204338_s_at	0.038802909	8.617792489	1.816722884	0.076242723	0.854260865	-6.146051533	0.854260865	RGS4	regulator of G protein signaling 4	5999
40284_at	0.005703244	3.855342157	1.816354208	0.076276483	0.854260865	-6.146612824	0.854260865	FOXA2	forkhead box A2	3170
215039_at	-0.008124821	6.242107447	-1.816026578	0.076327605	0.854260865	-6.147177316	0.854260865	LINC01140	long intergenic non-protein coding RNA 1140	339524
216125_s_at	0.014608716	6.008480251	1.816142343	0.076333276	0.854260865	-6.14705173	0.854260865	RANBP9	RAN binding protein 9	10048
207335_x_at	-0.010692772	8.418614497	-1.815986986	0.076337547	0.854260865	-6.147257226	0.854260865	ATP5ME	ATP synthase membrane subunit e	521
213120_at	0.005196512	3.628174834	1.815353206	0.076432766	0.854260865	-6.148337233	0.854260865	BLTP3B	bridge-like lipid transfer protein family member 3B	23074
211707_s_at	0.006738368	6.600167863	1.815208358	0.076455403	0.854260865	-6.148586692	0.854260865	IQCB1	IQ motif containing B1	9657
209817_at	0.010944653	5.452516762	1.815131088	0.076476635	0.854260865	-6.148748126	0.854260865	PPP3CB	protein phosphatase 3 catalytic subunit beta	5532
220947_s_at	0.008536671	8.101761984	1.814553137	0.076557872	0.854260865	-6.149714911	0.854260865	TBC1D10B	TBC1 domain family member 10B	26000
221893_s_at	0.007651799	6.991436552	1.814423934	0.076578092	0.854260865	-6.149937343	0.854260865	ADCK2	aarF domain containing kinase 2	90956
219187_at	0.008978969	6.106997151	1.81381903	0.076672816	0.854260865	-6.150978548	0.854260865	FKBPL	FKBP prolyl isomerase like	63943
212981_s_at	-0.011970501	5.038124272	-1.813670036	0.076719921	0.854260865	-6.151308122	0.854260865	TCAF1	TRPM8 channel associated factor 1	9747
207121_s_at	0.008591629	9.537054275	1.813256437	0.076761004	0.854260865	-6.151946658	0.854260865	MAPK6	mitogen-activated protein kinase 6	5597
202979_s_at	0.009182847	4.217299655	1.813071218	0.076790056	0.854260865	-6.152265325	0.854260865	CREBZF	CREB/ATF bZIP transcription factor	58487
203594_at	0.014757347	6.470230819	1.813150866	0.076801324	0.854260865	-6.152201309	0.854260865	RTCA	RNA 3'-terminal phosphate cyclase	8634
218634_at	0.007439413	7.291832605	1.812999225	0.076801351	0.854260865	-6.152389183	0.854260865	PHLDA3	pleckstrin homology like domain family A member 3	23612
202696_at	0.006592983	7.361907267	1.812859537	0.07682327	0.854260865	-6.152629488	0.854260865	OXSR1	oxidative stress responsive kinase 1	9943
207238_s_at	-0.00654149	5.751935434	-1.812766484	0.076837874	0.854260865	-6.152789557	0.854260865	PTPRC	protein tyrosine phosphatase receptor type C	5788
220775_s_at	0.006240068	4.75237066	1.812352063	0.076902945	0.854260865	-6.153502363	0.854260865	UEVLD	UEV and lactate/malate dehyrogenase domains	55293
215428_at	-0.006610376	4.725588823	-1.812314244	0.076908886	0.854260865	-6.153567405	0.854260865	NA	NA	NA
50374_at	0.006971193	6.553500917	1.812022659	0.0769547	0.854260865	-6.154068839	0.854260865	OXLD1	oxidoreductase like domain containing 1	339229
204623_at	-0.005731928	5.9061052	-1.811687195	0.077007437	0.854260865	-6.154645645	0.854260865	TFF3	trefoil factor 3	7033
215708_s_at	0.006868351	3.719187591	1.811400174	0.077052583	0.854260865	-6.155139085	0.854260865	PRIM2	DNA primase subunit 2	5558
201229_s_at	-0.012377613	5.99597205	-1.811463505	0.077066396	0.854260865	-6.155102749	0.854260865	ARIH2	ariadne RBR E3 ubiquitin protein ligase 2	10425
215732_s_at	-0.008693585	4.784054332	-1.811142616	0.077093114	0.854260865	-6.155581813	0.854260865	DTX2	deltex E3 ubiquitin ligase 2	113878
209201_x_at	-0.008831485	6.00219939	-1.810407359	0.077208916	0.854260865	-6.156845388	0.854260865	CXCR4	C-X-C motif chemokine receptor 4	7852
207505_at	-0.006119668	5.983936115	-1.810191025	0.077243017	0.854260865	-6.157217085	0.854260865	PRKG2	protein kinase cGMP-dependent 2	5593
214414_x_at	-0.02316241	10.96733418	-1.810337028	0.077243787	0.854260865	-6.157038452	0.854260865	HBA1	hemoglobin subunit alpha 1	3039
220668_s_at	0.007656769	4.823345603	1.809748375	0.077312831	0.854260865	-6.15797751	0.854260865	DNMT3B	DNA methyltransferase 3 beta	1789
204464_s_at	-0.007697109	4.540959842	-1.809710279	0.077318841	0.854260865	-6.158042947	0.854260865	EDNRA	endothelin receptor type A	1909
217978_s_at	0.007132257	8.899021512	1.809706768	0.077319395	0.854260865	-6.158048978	0.854260865	UBE2Q1	ubiquitin conjugating enzyme E2 Q1	55585
203105_s_at	0.015575461	7.640598119	1.809762163	0.077334446	0.854260865	-6.158025884	0.854260865	DNM1L	dynamin 1 like	10059
219907_at	-0.006733423	7.114104942	-1.809562974	0.077342087	0.854260865	-6.158295962	0.854260865	FRS3	fibroblast growth factor receptor substrate 3	10817
219706_at	-0.006341559	7.106077471	-1.809534002	0.07734666	0.854260865	-6.158345723	0.854260865	AP5S1	adaptor related protein complex 5 subunit sigma 1	55317
211861_x_at	0.007331717	3.845901342	1.80937703	0.077371439	0.854260865	-6.158615317	0.854260865	CD28	CD28 molecule	940
212806_at	0.020199714	4.980116323	1.809243963	0.077416245	0.854260865	-6.158915753	0.854260865	PRUNE2	prune homolog 2 with BCH domain	158471
208664_s_at	0.02095353	6.747993881	1.809212609	0.077421197	0.854260865	-6.158969589	0.854260865	TTC3	tetratricopeptide repeat domain 3	7267
204929_s_at	-0.00749671	5.046022115	-1.809046997	0.077423559	0.854260865	-6.159182076	0.854260865	VAMP5	vesicle associated membrane protein 5	10791
202205_at	0.007113468	6.784963096	1.808887787	0.077448713	0.854260865	-6.159455451	0.854260865	VASP	vasodilator stimulated phosphoprotein	7408
202468_s_at	0.009509549	7.092978628	1.808884146	0.077449288	0.854260865	-6.159461702	0.854260865	CTNNAL1	catenin alpha like 1	8727
217809_at	0.008058898	8.264841024	1.808393373	0.07752687	0.854260865	-6.160304266	0.854260865	BZW2	basic leucine zipper and W2 domains 2	28969
213572_s_at	0.00695492	4.078927733	1.808099122	0.077573416	0.854260865	-6.160809343	0.854260865	SERPINB1	serpin family B member 1	1992
206095_s_at	-0.0081188	5.318209666	-1.808035646	0.07758346	0.854260865	-6.16091829	0.854260865	SRSF10	serine and arginine rich splicing factor 10	10772
220028_at	-0.008885372	5.894313597	-1.807630747	0.077647555	0.854260865	-6.161613159	0.854260865	ACVR2B	activin A receptor type 2B	93
208643_s_at	0.01118153	8.937419264	1.807075884	0.077750586	0.854260865	-6.162610463	0.854260865	XRCC5	X-ray repair cross complementing 5	7520
209056_s_at	0.007432602	7.307357776	1.806731014	0.077790141	0.854260865	-6.163156757	0.854260865	CDC5L	cell division cycle 5 like	988
208595_s_at	0.00735011	7.360712472	1.806501637	0.077826528	0.854260865	-6.163550177	0.854260865	MBD1	methyl-CpG binding domain protein 1	4152
219415_at	-0.014144949	8.48042119	-1.806595997	0.077835374	0.854260865	-6.163459508	0.854260865	TTYH1	tweety family member 1	57348
214282_at	0.005565725	3.285389797	1.806292802	0.077859668	0.854260865	-6.163908323	0.854260865	NA	NA	NA
218456_at	0.009310311	8.457772348	1.806083179	0.077892945	0.854260865	-6.164267787	0.854260865	CAPRIN2	caprin family member 2	65981
201544_x_at	0.007793208	10.04314629	1.805827625	0.077933529	0.854260865	-6.164705966	0.854260865	PABPN1	poly(A) binding protein nuclear 1	8106
[truncated: 20,284 more rows]
