# Supplementary material for: Molecular Signatures of Early-Onset Bipolar Disorder and Schizophrenia: Transcriptomic and Machine-Learning Insights into Calcium and cAMP Signaling, Including Sex-Specific Patterns
Source: Int J Mol Sci. 2025 Dec 16;26(24):12109. doi: 10.3390/ijms262412109 (PMC12732934; doi:10.3390/ijms262412109)
Supplement: Supplementary file 1 [file ijms-26-12109-s001.zip › TableS4.Age_of_Onset_DGE_GO_BP_Top15_FDRlt0.25.csv]

ID	Description	setSize	enrichmentScore	NES	pvalue	p.adjust	qvalue	rank	leading_edge	core_enrichment	calcium_hit
GO:0032469	endoplasmic reticulum calcium ion homeostasis	22	0.619879261	1.957193978	0.000552142	0.004821328	0.003388028	3031	tags=26%, list=14%, signal=22%	596/3708/5910/5910/488/7466/3708/51024/488/57003/23241/9709/5663	TRUE
GO:0016338	calcium-independent cell-cell adhesion via plasma membrane cell-adhesion molecules	17	-0.579853465	-1.877301567	0.006030111	0.031545861	0.022167808	3448	tags=50%, list=16%, signal=42%	51208/1365/5010/9080/9076/26285/1366/6376/6376/24146/9071	TRUE
GO:0009266	response to temperature stimulus	152	0.399323296	1.843843046	1.03E-05	0.000167517	0.000117717	4566	tags=26%, list=22%, signal=21%	4137/80196/153/3297/3326/796/5743/3329/27429/65084/3301/3326/3320/4763/1965/3301/6327/8893/4277/4763/5931/7057/3337/7266/9451/5562/3310/4287/11280/26027/51278/9093/8891/545/3303/6548/5832/3310/2729/3315/8890/2898/30001/3654/11280/7175/2063/65084/6489/6335/3337/10294/27344/1153/1965/3303/155/27429/1153/1149/10016/56892/9261/11080/4842/65084/22797	TRUE
GO:1901021	positive regulation of calcium ion transmembrane transporter activity	26	0.555518016	1.830837192	0.002601568	0.016476595	0.011578381	6432	tags=42%, list=31%, signal=29%	9472/783/81671/801/287/9446/6262/6548/783/287/805/10345/805/801/801/801/801/801	TRUE
GO:1990090	cellular response to nerve growth factor stimulus	45	0.471180232	1.761143843	0.001482453	0.010755157	0.00755783	4749	tags=33%, list=23%, signal=25%	7337/4137/57498/10938/796/6272/8036/10938/10938/10938/1398/2889/2309/6456/1398/6272/4916/7337/1996/7337/2309/1783/9693/627/23527/2648/11075/2186/2309/10938	TRUE
GO:0071392	cellular response to estradiol stimulus	34	0.494864381	1.731955118	0.004003034	0.023050045	0.016197655	5164	tags=38%, list=25%, signal=28%	2099/6752/2100/8837/8837/3480/2100/4654/4656/10524/3184/1956/3480/2099/4313/2099/84458/3673/8837/1956/3184/8837/1956/2099/1956/8837/3480/2852/8837/8837/2099/8204/1956	TRUE
GO:0071364	cellular response to epidermal growth factor stimulus	38	0.476930054	1.723437071	0.006627913	0.03382381	0.023768561	5162	tags=37%, list=25%, signal=28%	8837/8837/1845/2066/678/4141/1601/1956/5782/678/1277/6777/677/5469/10458/64762/677/8837/6662/1601/1956/2064/1915/1601/1915/8837/10458/1956/1915/1956/8837/5469/8837/8837/6662/1956	TRUE
GO:0071383	cellular response to steroid hormone stimulus	190	0.359370733	1.70813616	8.20E-05	0.000983941	0.000691432	5225	tags=32%, list=25%, signal=24%	7023/6597/2100/8837/8626/8837/3480/2100/23019/23376/6256/29966/3065/9101/4654/65992/678/2908/10013/1601/687/11240/142/1956/1977/3275/678/23543/26508/29966/4824/51341/1906/3192/811/10424/3480/677/7035/2099/5469/6198/4824/2692/3158/367/6257/6337/5139/5978/1392/51341/8289/6663/5467/358/2099/5245/1616/10474/23411/5139/8289/3192/4838/11057/6909/23376/9612/677/1545/4734/9611/8837/25959/81285/23543/7101…	TRUE
GO:0051561	positive regulation of mitochondrial calcium ion concentration	10	0.672099643	1.697281865	0.020233783	0.076095202	0.053473381	5197	tags=53%, list=25%, signal=40%	79085/5910/5910/51024/10367/10134/664/7052	TRUE
GO:0031668	cellular response to extracellular stimulus	224	0.349669397	1.695162747	3.31E-05	0.000458264	0.00032203	5315	tags=28%, list=25%, signal=21%	9681/596/64121/8678/54468/81631/8428/7378/83990/355/8473/5899/1965/1591/55615/8473/3170/51422/10641/8473/3312/7482/5564/7534/81631/468/10514/2909/7482/440/3178/1824/9451/5562/2353/10533/57535/4287/7534/27072/7249/2629/7494/8648/2309/4023/79077/355/1452/10325/3178/23710/30849/4023/8678/3745/5366/467/79726/25828/3676/1594/5594/55626/2309/8473/6721/3312/5594/23252/6422/23766/8473/5587/1965/54407/106…	TRUE
GO:0060314	regulation of ryanodine-sensitive calcium-release channel activity	19	0.556441197	1.695142668	0.009538591	0.044582212	0.031328671	6498	tags=53%, list=31%, signal=37%	9472/801/57338/9446/2280/2281/2280/1193/805/4842/10345/805/801/2281/801/801/801/801/5566	TRUE
GO:0071378	cellular response to growth hormone stimulus	25	0.511779517	1.674384872	0.016584416	0.066485842	0.046720722	3231	tags=30%, list=15%, signal=25%	5770/1444/1443/6774/5295/1442/1442/5295/1444/4067/54741/54741/2688/4067/2688/1444/5770/4067	TRUE
GO:0010880	regulation of release of sequestered calcium ion into cytosol by sarcoplasmic reticulum	24	0.514351796	1.672875121	0.018201853	0.070789268	0.049744811	6558	tags=52%, list=31%, signal=36%	9472/801/287/5350/9446/5144/6262/2281/287/6546/6546/55151/1193/805/5144/10345/805/801/2281/801/5350/801/801/801/5566/55636	TRUE
GO:0071230	cellular response to amino acid stimulus	64	0.417235453	1.665451191	0.003086285	0.018909982	0.013288363	3804	tags=23%, list=18%, signal=19%	3208/10458/8651/538/3158/1536/4313/56034/23304/1278/8651/824/84861/23677/1956/6935/1536/1291/3184/4915/10458/1956/53335/2534/1956/4915/4915/2033/4915/5156/1956	TRUE
GO:0051560	mitochondrial calcium ion homeostasis	19	0.541143337	1.648539261	0.014702049	0.060906996	0.042800372	4556	tags=41%, list=22%, signal=32%	55013/79085/5910/5910/51024/10367/309/10939/10134/664/79568	TRUE
