# Supplementary material for: Molecular Signatures of Early-Onset Bipolar Disorder and Schizophrenia: Transcriptomic and Machine-Learning Insights into Calcium and cAMP Signaling, Including Sex-Specific Patterns
Source: Int J Mol Sci. 2025 Dec 16;26(24):12109. doi: 10.3390/ijms262412109 (PMC12732934; doi:10.3390/ijms262412109)
Supplement: Supplementary file 1 [file ijms-26-12109-s001.zip › TableS5.Age_of_Onset_DGE_GO_CC_Top15_FDRlt0.25.csv]

ID	Description	setSize	enrichmentScore	NES	pvalue	p.adjust	qvalue	rank	leading_edge	core_enrichment
GO:0034704	calcium channel complex	49	0.442080437	1.681763682	0.005983481	0.017846382	0.008954683	6498	tags=38%, list=31%, signal=27%	55013/9472/783/776/55799/801/5310/8913/5142/5144/6262/9254/5310/10367/783/2280/2281/2280/79820/7223/805/5144/8913/786/805/801/773/2281/801/5310/801/801/801/5566
GO:0034703	cation channel complex	156	0.338067633	1.543834774	0.002467467	0.008955991	0.004493799	3641	tags=20%, list=17%, signal=17%	55013/9472/3757/6324/3760/3761/6616/783/79714/776/6334/55799/801/5310/3752/9196/6327/30819/8913/26047/6323/5142/3761/11280/5144/6262/3775/10142/9254/5310/27345/10367/783/2898/1804/3778/2280/11280/3752/3745/2281/2280/3760/6335/79820/26047/3787/6833/6326/6332/7223
GO:0005891	voltage-gated calcium channel complex	30	0.399366188	1.37826751	0.078101072	0.13568038	0.068079614	3302	tags=20%, list=16%, signal=17%	783/776/55799/8913/5142/5144/9254/783/2280/2280/79820
GO:0000502	proteasome complex	55	0.629033922	2.436431299	3.03E-09	7.42E-08	3.72E-08	5142	tags=54%, list=24%, signal=41%	51377/5704/5707/7337/5886/5702/23198/5710/23198/9690/23198/5717/5714/5683/5708/80227/5705/11047/9097/51377/5691/5689/9861/5711/3315/5717/5706/5718/5710/7337/23392/7337/5715/5719/5687/5718/5693/9352/5682/10197/5707/5695/23392/5692/9097/10197/5700/5710/5683/10197
GO:0005838	proteasome regulatory particle	21	0.737228808	2.309461288	8.51E-07	9.27E-06	4.65E-06	4901	tags=68%, list=23%, signal=52%	5704/5707/5702/5710/5717/5714/5708/5705/11047/9861/5711/5717/5706/5718/5710/5715/5719/5718/5707/5700/5710
GO:1905369	endopeptidase complex	76	0.564790229	2.306573182	6.24E-09	1.48E-07	7.40E-08	6232	tags=53%, list=30%, signal=38%	51377/5704/8733/8733/5707/7337/5886/5702/23198/5710/23198/9690/23198/5717/27429/5714/5683/8733/5708/80227/5705/11047/9097/51377/5691/5689/9861/5711/3315/5717/51604/5706/5718/5710/7337/23392/7337/5715/5719/5687/835/5718/5693/9352/5682/10197/27429/5707/5695/10026/23392/5692/9097/10197/5700/5710/5683/826/10197/5682/5713/5682/55367/8738/5701/7056/823/5685
GO:0042470	melanosome	107	0.524521231	2.28033165	9.29E-10	2.77E-08	1.39E-08	4046	tags=31%, list=19%, signal=25%	5862/8934/483/4673/476/7184/1509/3916/3326/311/535/4673/3326/526/3320/25825/9554/10961/55686/23193/534/4644/1213/3312/5862/1213/3688/5901/7534/4644/4673/6490/191/7529/5034/5874/5176/7534/7184/821/821/5862/3688/5861/7184/5878/1497/821/23193/5873/7054/27044/309/5861/5901/3690/89781/23682/7529/538/3312/1497/2315/10575/7037/3688/3312/10972/3916/51151
GO:0048770	pigment granule	107	0.524521231	2.28033165	9.29E-10	2.77E-08	1.39E-08	4046	tags=31%, list=19%, signal=25%	5862/8934/483/4673/476/7184/1509/3916/3326/311/535/4673/3326/526/3320/25825/9554/10961/55686/23193/534/4644/1213/3312/5862/1213/3688/5901/7534/4644/4673/6490/191/7529/5034/5874/5176/7534/7184/821/821/5862/3688/5861/7184/5878/1497/821/23193/5873/7054/27044/309/5861/5901/3690/89781/23682/7529/538/3312/1497/2315/10575/7037/3688/3312/10972/3916/51151
GO:0005874	microtubule	334	0.453608997	2.265003769	1.06E-17	3.99E-15	2.00E-15	6529	tags=39%, list=31%, signal=28%	10808/10726/10726/57132/10540/23255/11076/10844/9055/4957/114327/5048/9735/2801/4137/7074/3832/22924/25941/4133/81631/26052/2622/6950/27229/22924/1778/9371/801/1739/80279/157922/3831/10564/29127/667/56890/1639/10128/9181/10513/6249/2288/11186/3796/10128/114791/7756/10426/10059/54801/6990/1213/8867/10694/10982/1213/8867/26095/547/65055/157922/3834/81631/9903/23623/22974/27067/54867/5116/24137/1057…
GO:0005819	spindle	345	0.450975226	2.260065239	1.69E-17	3.99E-15	2.00E-15	5869	tags=33%, list=28%, signal=24%	9126/8658/10726/10726/57132/23255/8874/11076/10844/65263/9055/4957/114327/23157/3161/5048/9735/64210/2801/5778/5905/8517/51433/3832/22924/8841/3297/27229/8379/311/22924/9857/10899/998/9371/51433/801/5905/29127/1639/1211/9181/11186/51433/996/3796/114791/7756/10426/1211/9657/994/54801/25936/51646/6990/1213/10982/292/1213/27183/8480/23636/9903/22974/10899/24137/10129/84440/11258/1810/23122/1639/9793…
GO:0022624	proteasome accessory complex	24	0.69725273	2.257960164	1.16E-05	8.68E-05	4.36E-05	5142	tags=65%, list=24%, signal=49%	5704/5707/5702/5710/5717/5714/5708/5705/11047/9861/5711/5717/5706/5718/5710/5715/5719/5718/10197/5707/10197/5700/5710/10197
GO:0030136	clathrin-coated vesicle	183	0.482509963	2.248111925	2.01E-12	1.06E-10	5.34E-11	5175	tags=35%, list=25%, signal=27%	7855/9522/537/950/10618/10618/3126/102/4074/528/523/54476/529/535/51382/22848/6272/9522/23062/2571/22876/526/6517/533/1211/51324/54812/65082/23062/7474/6857/1211/534/2572/523/1213/83988/64601/4074/3312/22848/1213/1212/23062/2069/3126/5874/27072/127833/2571/10228/9522/6456/3119/26276/1212/57030/10618/8546/2580/83988/6440/6272/10228/528/51606/1173/9182/5873/55040/9114/8905/284697/10159/51552/2572/5…
GO:0033176	proton-transporting V-type ATPase complex	21	0.715822281	2.24240267	3.66E-06	3.26E-05	1.63E-05	3912	tags=54%, list=19%, signal=44%	537/528/523/529/535/51382/526/533/534/523/23545/23545/528/51606/9114/50617/10159/527/525/527
GO:0008021	synaptic vesicle	172	0.485435479	2.242255724	3.27E-12	1.59E-10	7.98E-11	5175	tags=40%, list=25%, signal=30%	9498/9522/6843/6843/537/5865/23157/6616/528/523/1182/3916/529/3382/2903/535/51382/9522/9922/526/1211/5865/282808/8898/6857/6854/1211/273/10059/534/2572/523/1183/10567/1184/490/7466/1212/2902/5142/51399/23673/5874/5799/79641/127833/8898/1813/9922/10228/2902/9522/5799/29058/2902/1182/6622/1183/1212/57030/54910/8224/5799/57084/10228/10966/24141/528/51606/7054/54910/1183/51138/3382/1183/9114/5663/506…
GO:1904115	axon cytoplasm	51	0.57944018	2.232989084	9.88E-07	1.04E-05	5.23E-06	5060	tags=44%, list=24%, signal=33%	7014/5048/5905/4137/1778/9371/5905/667/10239/6687/23011/6687/23287/547/7345/50632/24137/5874/5048/4747/4976/4747/10239/8546/3315/10239/55207/4976/55860/4747/5048/6683/23291/23095/23162/8943/8120/8943/667/81565/22906/547/22906
