# Supplementary material for: Molecular Signatures of Early-Onset Bipolar Disorder and Schizophrenia: Transcriptomic and Machine-Learning Insights into Calcium and cAMP Signaling, Including Sex-Specific Patterns
Source: Int J Mol Sci. 2025 Dec 16;26(24):12109. doi: 10.3390/ijms262412109 (PMC12732934; doi:10.3390/ijms262412109)
Supplement: Supplementary file 1 [file ijms-26-12109-s001.zip › TableS6.Age_of_Onset_DGE_GO_MF_Top15_FDRlt0.25.csv]

ID	Description	setSize	enrichmentScore	NES	pvalue	p.adjust	qvalue	rank	leading_edge	core_enrichment
GO:0046030	inositol trisphosphate phosphatase activity	13	0.635636641	1.749703657	0.005403389	0.026612288	0.017489292	6299	tags=52%, list=30%, signal=37%	3632/8867/8867/27124/3631/4952/3633/9562/51763/4952/3635
GO:0005246	calcium channel regulator activity	39	0.451787661	1.637581352	0.007530309	0.033541378	0.022043011	6432	tags=42%, list=31%, signal=29%	55013/3708/801/9478/3708/5142/259/9378/5144/4887/9378/9478/2281/6236/5579/167/6446/805/3708/5144/29763/786/805/801/5579/2281/801/801/801/801
GO:0005516	calmodulin binding	177	0.337985601	1.578718331	0.001156168	0.007694022	0.005056424	4680	tags=23%, list=22%, signal=19%	816/55930/2130/23352/491/816/4133/118/816/355/157922/5121/109/119/6857/5999/9657/5532/4644/2596/490/7466/157922/10645/4644/2902/6711/5116/800/6262/1612/2902/8411/6548/355/2902/27130/5532/491/23271/5530/2130/107/6711/5999/5257/5996/5533/10645/818/157922/634/6236/4650/491/118/9657/8550/6326/23271/6546/6546/490/4430/6004/816/6014/4651/9261/5997/84223/6857/79929/818/8569/5130/4842/4643/4155/5996/2035
GO:0019855	calcium channel inhibitor activity	10	0.597034225	1.517033217	0.041935484	0.120215054	0.079003962	6432	tags=76%, list=31%, signal=53%	55013/3708/801/3708/259/2281/805/3708/29763/805/801/2281/801/801/801/801
GO:0099604	ligand-gated calcium channel activity	24	0.450315281	1.469065949	0.047692308	0.129522574	0.085120757	2789	tags=23%, list=13%, signal=20%	3708/2903/57192/3708/2902/6262/2902/2902/55283/2281
GO:0010857	calcium-dependent protein kinase activity	10	0.533084793	1.354541005	0.091935484	0.203532418	0.133759182	537	tags=23%, list=3%, signal=22%	816/65018/816/816/65018
GO:0004683	calmodulin-dependent protein kinase activity	22	0.423259825	1.348601383	0.096923077	0.211453691	0.138964953	5239	tags=39%, list=25%, signal=29%	816/816/816/2185/10645/1612/91807/10645/818/8550/816/9261/818/8569/5256/2872
GO:0004812	aminoacyl-tRNA ligase activity	34	0.714116031	2.498214256	4.11E-09	1.39E-07	9.14E-08	4491	tags=61%, list=21%, signal=48%	3735/57470/16/2058/80222/5917/3035/2617/4141/4677/2193/6301/7453/54938/833/80755/79731/2058/7407/10667/833/55699/8565/7453/3735/57038/2193/3376/23395/6897
GO:0016875	ligase activity, forming carbon-oxygen bonds	34	0.714116031	2.498214256	4.11E-09	1.39E-07	9.14E-08	4491	tags=61%, list=21%, signal=48%	3735/57470/16/2058/80222/5917/3035/2617/4141/4677/2193/6301/7453/54938/833/80755/79731/2058/7407/10667/833/55699/8565/7453/3735/57038/2193/3376/23395/6897
GO:0140662	ATP-dependent protein folding chaperone	31	0.714779257	2.445352187	7.54E-09	2.34E-07	1.54E-07	4238	tags=66%, list=20%, signal=53%	10808/7184/3308/3313/6950/3326/3329/3326/3320/51182/10694/3312/6782/3310/7184/10576/3308/3303/7184/3310/10574/3308/10576/908/6950/22824/22948/10808/3312/10575/908/3303/6950/3312/1861/3313/7203
GO:0051082	unfolded protein binding	99	0.563857643	2.412590485	2.14E-11	1.40E-09	9.23E-10	4437	tags=43%, list=21%, signal=34%	11140/10726/10726/1047/7184/3313/6950/9804/3326/3329/27429/3301/3326/3320/3301/10856/6687/6687/3337/10036/10694/3312/55164/56605/3310/6447/4666/7184/10576/821/821/9093/3303/7184/3310/80273/10574/821/10576/908/3315/4869/10036/6950/51066/55164/8195/22948/6102/3337/3312/10939/10294/10575/23386/80273/908/3303/6950/23386/3312/1861/27429/5478/3313/7203/10772/23148/7265/11080
GO:0140101	catalytic activity, acting on a tRNA	94	0.567053643	2.407069035	4.45E-11	2.77E-09	1.82E-09	4667	tags=44%, list=22%, signal=35%	51367/2107/54913/55621/3735/81890/57470/16/2058/10799/80222/5917/80745/3035/11102/2617/55687/4141/4677/10775/2193/2107/6301/7453/55621/79068/54938/79042/833/80755/79731/2058/7407/55006/60528/24140/10667/55278/833/83480/6894/55699/8565/7453/3735/57038/1787/54901/2193/64118/11062/3376/23395/6897/55139/24140/9836
GO:0015631	tubulin binding	283	0.478697712	2.362481547	6.26E-18	2.33E-15	1.53E-15	6529	tags=42%, list=31%, signal=30%	10808/8733/9126/81551/23255/8874/11076/10844/9055/55259/114327/8733/5048/2801/4137/7074/3832/22924/4133/81631/26052/2622/10123/4692/27229/27101/4741/22924/9857/9371/5058/157922/4744/29127/10123/667/4744/56890/27101/1639/10128/9181/6249/8733/3796/10128/114791/7756/10426/10059/54801/5621/55704/83988/26056/23287/10982/547/65055/157922/3834/8480/81631/50861/2597/2597/24137/5142/27072/23122/1639/9793/…
GO:0031625	ubiquitin protein ligase binding	274	0.475064351	2.341861776	3.07E-16	5.72E-14	3.76E-14	4993	tags=32%, list=24%, signal=25%	7855/55353/55353/8924/596/71/6118/5707/51701/3757/5905/8517/9099/9529/9063/65018/4591/71/7326/8678/29761/81631/6125/2185/5187/80196/10891/4720/65018/3313/6950/5094/27101/8548/3326/7188/51465/55611/3329/5905/3301/5899/3326/3320/5573/9063/573/27101/10613/10128/3301/7321/7322/5567/71/10128/10059/7520/7520/171392/8453/7316/5970/3312/292/2821/7466/55353/7534/71/81631/7345/7326/7323/1741/4287/7334/7534…
GO:0140098	catalytic activity, acting on RNA	288	0.468238031	2.316459248	6.27E-17	1.40E-14	9.21E-15	6634	tags=48%, list=32%, signal=33%	9665/51367/51493/10623/2107/54913/2237/5432/9533/23404/55621/10622/3735/64848/81890/57470/11056/16/2058/64216/10799/83990/80222/260294/5917/117246/9941/80745/3035/2237/11102/2617/114049/55687/64135/23020/11325/4141/4677/27292/60625/54505/10775/23016/2193/22907/2107/5437/56339/6301/9337/5434/7453/55621/22894/8634/8449/54973/5434/79068/9337/54938/64848/79042/51082/51428/27292/833/9188/80755/1797/68…
