# Supplementary material for: Molecular Signatures of Early-Onset Bipolar Disorder and Schizophrenia: Transcriptomic and Machine-Learning Insights into Calcium and cAMP Signaling, Including Sex-Specific Patterns
Source: Int J Mol Sci. 2025 Dec 16;26(24):12109. doi: 10.3390/ijms262412109 (PMC12732934; doi:10.3390/ijms262412109)
Supplement: Supplementary file 1 [file ijms-26-12109-s001.zip › TableS7.Age_of_Onset_DGE_KEGG_Top15_FDRlt0.25.csv]

ID	Description	setSize	enrichmentScore	NES	pvalue	p.adjust	qvalue	rank	leading_edge	core_enrichment
hsa04961	Endocrine and other factor-regulated calcium reabsorption	50	0.400094622	1.507947142	0.018048242	0.036414982	0.015869042	4358	tags=28%, list=21%, signal=22%	2778/483/491/476/26052/2778/1211/5567/1211/1213/1213/490/1212/2778/491/1212/2778/5332/1173/2778/478/1175/1175/491/1175/5579/6546/6546/490/2778/161/9365
hsa04020	Calcium signaling pathway	228	0.283659276	1.360099106	0.016230118	0.033136491	0.01444033	2788	tags=19%, list=13%, signal=17%	2251/7039/2767/6546/2261/3363/22953/6588/7422/801/489/773/185/2925/4916/1816/1956/93129/4842/2246/9127/2064/8911/6261/444/5021/2249/7422/552/2778/6543/9630/7942/154/4915/5530/5155/5336/5256/6263/778/5733/3269/5578/5159/5260/2904/7416/1956/4772/3709/4916/2263/3710/4914/8822/6865/1909/1910/5733/553/114/1956/5534/1909/7852/6915/3791/4915/7422/2261/886/489/2247/2321/6915/148/4915/5255/3709/136/552/37…
hsa00970	Aminoacyl-tRNA biosynthesis	34	0.689183612	2.389502331	2.84E-08	8.12E-07	3.54E-07	4491	tags=59%, list=21%, signal=47%	3735/16/2058/80222/5917/3035/2617/4141/4677/2193/6301/7453/54938/833/79731/2058/7407/10667/55278/833/55699/8565/7453/3735/57038/2193/3376/23395/6897
hsa05110	Vibrio cholerae infection	46	0.624337395	2.325150463	5.99E-08	1.37E-06	5.97E-07	3137	tags=38%, list=15%, signal=32%	2778/537/71/55176/71/528/523/375/529/535/51382/526/2778/533/5567/109/71/534/523/71/2778/60/60/23545/11014/23545/11014/71/71/71/30001/2778/528/51606/9114/2778/50617/527
hsa05017	Spinocerebellar ataxia	135	0.502535616	2.262851465	1.59E-10	7.77E-09	3.39E-09	6470	tags=45%, list=31%, signal=31%	5704/6311/5707/293/3708/8678/5702/5710/7416/5717/2903/291/4800/5291/3752/5714/5602/5683/488/2892/5708/7419/5705/60673/11047/2892/292/3708/2902/9776/488/2259/4287/7416/7494/2902/10000/5601/5691/5689/10528/2902/4976/9861/30849/5717/8678/5332/5706/5718/3752/6095/5710/5601/5715/4976/5602/6095/10105/55626/5719/9776/5687/5718/10939/5693/291/5295/5293/5579/9519/9706/5682/5707/5695/55062/25814/5692/3708/…
hsa04141	Protein processing in endoplasmic reticulum	149	0.493894758	2.261626988	6.43E-11	4.41E-09	1.92E-09	5413	tags=39%, list=26%, signal=29%	10808/7327/10277/596/10299/55176/5886/7326/23645/7184/3326/51465/10299/3301/3326/3320/1965/573/5602/7327/3301/10277/23645/7321/7322/9871/10961/3337/23193/10277/3312/10802/6400/7466/468/56605/7326/7323/9451/3310/4287/9373/5034/10113/7184/821/821/7494/5601/3303/7184/51035/7322/3310/7321/7991/821/55432/30001/23193/9709/10484/55768/9532/22824/5601/54431/6400/5602/23190/6500/8454/10808/3337/7095/3312/…
hsa04140	Autophagy - animal	145	0.488478039	2.218807543	3.73E-10	1.60E-08	6.97E-09	6498	tags=39%, list=31%, signal=28%	596/64121/3708/8678/81631/23192/1509/3916/26003/81671/10133/5291/1965/5602/5567/65082/1613/60673/5604/7316/64601/10645/81631/3708/9776/9451/5562/10533/27072/8878/7249/7316/1612/8887/22800/10000/5601/5861/9711/10325/23710/572/30849/10133/8678/5601/10645/5861/64689/5602/598/23192/3146/5594/55626/4077/5594/9776/8417/5295/5293/9110/1965/9706/3916/6885/5595/55062/64419/7249/1514/6794/7314/664/10670/11…
hsa04070	Phosphatidylinositol signaling system	87	0.510927903	2.167208778	3.32E-07	5.42E-06	2.36E-06	6496	tags=42%, list=31%, signal=29%	55361/3708/3632/1606/801/22876/5291/8898/8394/8526/8867/8867/3708/79837/55361/8898/51196/9107/54928/5298/51447/55613/5332/8396/5297/8776/9677/3631/23262/1606/5295/5293/9110/5579/4952/8898/64419/3705/805/200576/9108/3633/3708/5296/22908/8871/9110/805/801/8395/3612/4952/23236/5579/801/5335/801/5305/3635/8871/8503/5289/801/801/5298/91860
hsa01230	Biosynthesis of amino acids	64	0.539964685	2.158292068	3.96E-07	5.77E-06	2.51E-06	4792	tags=44%, list=23%, signal=35%	65263/2026/3420/5631/229/5634/3420/2805/5214/7086/229/5230/7086/5211/3420/5223/1431/2597/440/586/4144/2597/5230/27430/2597/226/2597/5230/5213/5832/2597/5315/3421/435/226/5211/3419/6888/5232/6470/3419/2597/2875/2027/26227/2806/6472/2023
hsa00511	Other glycan degradation	14	0.777329313	2.158218416	1.73E-05	0.000138223	6.02E-05	3201	tags=43%, list=15%, signal=36%	10825/64772/4123/3074/2629/2720/2517/4758/23324
hsa05012	Parkinson disease	225	0.450697844	2.152497893	1.33E-11	1.14E-09	4.96E-10	6498	tags=46%, list=31%, signal=32%	5704/7327/2778/816/1327/2774/5707/293/3708/4137/65018/7326/816/5702/816/4723/5710/4720/65018/7416/5717/6389/51465/55669/1537/291/25800/27429/801/3831/23516/2778/1965/5714/5602/7327/5683/5567/513/506/5708/374291/7419/25800/4891/5705/11047/7316/292/1329/4705/4891/7345/468/2778/55669/3708/7326/509/9451/7416/1813/7316/7494/1327/5601/509/5691/5689/7384/6391/6391/9861/6622/5717/7332/1329/2778/5706/5718…
hsa05014	Amyotrophic lateral sclerosis	302	0.435283376	2.15092996	2.00E-13	3.43E-11	1.50E-11	5141	tags=34%, list=24%, signal=26%	5704/2878/10540/596/1327/10121/71/6311/5707/2878/65018/71/8678/5702/81631/4723/5710/220988/4720/65018/5606/7416/5717/6389/10120/4741/311/2903/6428/1537/4744/3831/10133/4744/1965/5714/5683/1639/513/506/71/5708/374291/2733/5705/5532/60673/11047/6428/1329/4705/71/8480/3084/81631/468/23636/509/60/23279/2733/2902/23435/3178/60/9782/9776/5903/9451/11258/7416/8878/1639/71/25978/7494/1327/2902/509/5861/5…
hsa05120	Epithelial cell signaling in Helicobacter pylori infection	65	0.535107566	2.144033241	4.04E-07	5.77E-06	2.51E-06	3912	tags=36%, list=19%, signal=30%	537/5781/8517/102/528/523/3576/2919/529/998/535/51382/5058/526/5602/533/6416/5781/534/3576/523/5970/5781/23545/23545/5781/5781/5601/1432/528/51606/5601/9114/1432/50617/5602/527/1147/998/3725/1839/5603/2920/525/6868/527
hsa03050	Proteasome	44	0.57682693	2.119388996	7.29E-06	6.75E-05	2.94E-05	5761	tags=57%, list=27%, signal=41%	5704/5707/5702/23198/5710/23198/23198/5717/5714/5683/5708/5705/11047/5691/5689/9861/5717/5706/5718/5710/5715/5719/5687/5718/5693/5682/10197/5707/5695/5692/10197/5700/5710/5683/10197/5682/5713/5682
hsa00562	Inositol phosphate metabolism	66	0.526851369	2.11765126	4.13E-06	4.17E-05	1.82E-05	6459	tags=39%, list=31%, signal=27%	55361/3632/22876/5291/8898/8394/8867/8867/27124/79837/55361/8898/51196/9107/5294/5298/55613/5332/8396/5297/8776/3631/5293/9110/4952/8898/64419/3705/200576/9108/3633/22908/8871/9562/51763/9110/8395/3612/4952/23236/7167/5335/5305/3635/8871/5289/5298
