# Supplementary material for: Molecular Signatures of Early-Onset Bipolar Disorder and Schizophrenia: Transcriptomic and Machine-Learning Insights into Calcium and cAMP Signaling, Including Sex-Specific Patterns
Source: Int J Mol Sci. 2025 Dec 16;26(24):12109. doi: 10.3390/ijms262412109 (PMC12732934; doi:10.3390/ijms262412109)
Supplement: Supplementary file 1 [file ijms-26-12109-s001.zip › TableS8.Fisher_sameDir_FDR05.csv]

ensembl_gene_id	hgnc_symbol	meta_direction	logFC1	pval1	adjpval1	logFC2	pval2	adjpval2	fisher_p	fisher_fdr
ENSG00000131236	CAP1	Up (both)	0.02014319	3.74E-05	0.804955859	0.004565134	0.002342442	0.099002638	1.51E-06	0.012138873
ENSG00000164611	PTTG1	Up (both)	0.018157425	0.001022645	0.854260865	0.012829874	0.000137871	0.046035948	2.37E-06	0.012138873
ENSG00000166411	IDH3A	Up (both)	0.014645181	0.24749483	0.86746384	0.00864861	1.63E-06	0.018407723	6.35E-06	0.019308249
ENSG00000253873	PCDHGA11	Down (both)	-0.011322816	0.124902288	0.862039346	-0.016608885	4.67E-06	0.018407723	8.96E-06	0.019308249
ENSG00000104756	KCTD9	Up (both)	0.021595107	0.000302982	0.854260865	0.006088313	0.002028525	0.096290983	9.40E-06	0.019308249
ENSG00000117758	STX12	Up (both)	0.006249167	0.116805875	0.854260865	0.007804272	1.77E-05	0.027536614	2.92E-05	0.037700391
ENSG00000145293	ENOPH1	Up (both)	0.005814658	0.262287477	0.870588754	0.007965621	8.49E-06	0.019167216	3.12E-05	0.037700391
ENSG00000067704	IARS2	Up (both)	0.007676633	0.198145477	0.863881032	0.006460398	1.26E-05	0.024937756	3.48E-05	0.037700391
ENSG00000138698	RAP1GDS1	Up (both)	0.012930184	0.031748964	0.854260865	0.008544487	8.73E-05	0.042966293	3.83E-05	0.037700391
ENSG00000168374	ARF4	Up (both)	0.006460066	0.470603515	0.919930095	0.008147348	6.57E-06	0.018407723	4.23E-05	0.037700391
ENSG00000151287	TEX30	Up (both)	0.013052815	0.001621051	0.854260865	0.008664302	0.001941268	0.094417282	4.30E-05	0.037700391
ENSG00000123975	CKS2	Up (both)	0.017685535	0.005149914	0.854260865	0.017748371	0.00062728	0.073046637	4.41E-05	0.037700391
ENSG00000013561	RNF14	Up (both)	0.015507966	0.144503635	0.862039346	0.006845699	2.70E-05	0.028462413	5.25E-05	0.040123967
ENSG00000010017	RANBP9	Up (both)	0.022625813	0.031773314	0.854260865	0.0069958	0.000144196	0.046035948	6.09E-05	0.040123967
ENSG00000181873	IBA57	Down (both)	-0.006913972	0.046483144	0.854260865	-0.007800326	0.000110078	0.044605318	6.75E-05	0.040123967
ENSG00000120438	TCP1	Up (both)	0.010599952	0.037629216	0.854260865	0.007605568	0.00013665	0.046035948	6.78E-05	0.040123967
ENSG00000188690	UROS	Up (both)	0.008002989	0.231085459	0.863881032	0.009521538	2.26E-05	0.027536614	6.89E-05	0.040123967
ENSG00000132470	ITGB4	Down (both)	-0.010642014	0.031486106	0.854260865	-0.025934642	0.000178775	0.053318852	7.37E-05	0.040123967
ENSG00000132676	DAP3	Up (both)	0.007158921	0.100636735	0.854260865	0.005713452	6.05E-05	0.037098616	7.92E-05	0.040123967
ENSG00000140538	NTRK3	Down (both)	-0.015562972	0.107681146	0.854260865	-0.007528697	6.36E-05	0.037098616	8.83E-05	0.040123967
ENSG00000057608	GDI2	Up (both)	0.008729649	0.065359847	0.854260865	0.00686385	0.000107611	0.044605318	9.05E-05	0.040123967
ENSG00000152767	FARP1	Down (both)	-0.009365636	0.017559969	0.854260865	-0.005718634	0.000423424	0.0677164	9.52E-05	0.040123967
ENSG00000138686	BBS7	Up (both)	0.015331128	0.001490496	0.854260865	0.006180916	0.005072657	0.12808865	9.67E-05	0.040123967
ENSG00000112406	HECA	Up (both)	0.012347611	0.024627404	0.854260865	0.00714248	0.000339126	0.061081138	0.00010601	0.040123967
ENSG00000100362	PVALB	Up (both)	0.034359599	0.011323163	0.854260865	0.016380952	0.00074892	0.076375363	0.000107509	0.040123967
ENSG00000159200	RCAN1	Up (both)	0.00753019	0.137324909	0.862039346	0.00897987	6.30E-05	0.037098616	0.000109447	0.040123967
ENSG00000144230	GPR17	Down (both)	-0.034488833	0.001230618	0.854260865	-0.016294733	0.007309068	0.148243867	0.000113503	0.040176026
ENSG00000157600	TMEM164	Down (both)	-0.006456249	0.124799834	0.862039346	-0.007865455	7.71E-05	0.040023258	0.000120813	0.041338115
ENSG00000023734	STRAP	Up (both)	0.00722104	0.192244413	0.863881032	0.007411955	5.31E-05	0.037098616	0.000127527	0.042227846
ENSG00000006007	GDE1	Up (both)	0.019441138	0.07578227	0.854260865	0.006069647	0.000143818	0.046035948	0.000135438	0.043140966
ENSG00000137996	RTCA	Up (both)	0.014757347	0.076801324	0.854260865	0.007216101	0.000145619	0.046035948	0.00013869	0.043140966
ENSG00000166971	AKTIP	Up (both)	0.007732088	0.060869564	0.854260865	0.005819996	0.000197299	0.054012276	0.000148075	0.043428273
ENSG00000112339	HBS1L	Up (both)	0.013693722	0.105998723	0.854260865	0.007992549	0.00012193	0.046035948	0.000158407	0.043965825
ENSG00000120837	NFYB	Up (both)	0.009975446	0.020885519	0.854260865	0.007308384	0.000625194	0.073046637	0.000159904	0.043965825
ENSG00000145194	ECE2	Down (both)	-0.004303174	0.186567895	0.863881032	-0.010430967	7.20E-05	0.039235013	0.000164082	0.043965825
ENSG00000198648	STK39	Up (both)	0.006523057	0.218864973	0.863881032	0.008246666	6.42E-05	0.037098616	0.00017111	0.043965825
ENSG00000120705	ETF1	Up (both)	0.012684096	0.00703057	0.854260865	0.004853423	0.002002161	0.095903493	0.000171323	0.043965825
ENSG00000102401	ARMCX3	Up (both)	0.007516108	0.423905856	0.910786998	0.008082686	3.79E-05	0.031670938	0.000193343	0.047253873
ENSG00000187109	NAP1L1	Up (both)	0.010820642	0.027981907	0.854260865	0.006652622	0.000600345	0.073046637	0.000201488	0.048099432
ENSG00000173692	PSMD1	Up (both)	0.017589052	0.015031909	0.854260865	0.005878914	0.00115676	0.083113196	0.000207959	0.04851593
ENSG00000121310	ECHDC2	Down (both)	-0.005314587	0.282454324	0.875111048	-0.011854034	6.56E-05	0.037098616	0.000220534	0.04875244
ENSG00000134440	NARS1	Up (both)	0.008622555	0.054563059	0.854260865	0.006185872	0.000343815	0.061081138	0.000222935	0.04875244
ENSG00000106105	GARS1	Up (both)	0.011090218	0.043194912	0.854260865	0.0076829	0.000454344	0.068277622	0.000232338	0.04875244
ENSG00000117505	DR1	Up (both)	0.00886817	0.120121	0.85955563	0.006965688	0.000164276	0.049936819	0.000233505	0.04875244
ENSG00000135932	CAB39	Up (both)	0.018987553	0.022446918	0.854260865	0.007350877	0.000881667	0.078808179	0.00023413	0.04875244
ENSG00000028277	POU2F2	Down (both)	-0.006102256	0.229587735	0.863881032	-0.010989442	8.97E-05	0.042966293	0.000242814	0.04875244
ENSG00000146731	CCT6A	Up (both)	0.009831286	0.16349222	0.863881032	0.007036933	0.000127435	0.046035948	0.000245408	0.04875244
ENSG00000175203	DCTN2	Up (both)	0.01068502	0.007833872	0.854260865	0.006071873	0.002798809	0.105396629	0.000257139	0.049394001
ENSG00000069849	ATP1B3	Up (both)	0.012511462	0.015187814	0.854260865	0.006802609	0.001471719	0.089820297	0.000261713	0.049394001
ENSG00000174780	SRP72	Up (both)	0.013045481	0.011413408	0.854260865	0.005446862	0.001986637	0.095449139	0.00026516	0.049394001
ENSG00000115827	DCAF17	Up (both)	0.008875896	0.015538968	0.854260865	0.00589776	0.001503854	0.090495468	0.000272571	0.049394001
ENSG00000085832	EPS15	Up (both)	0.0072359	0.299755615	0.879254151	0.007670772	7.85E-05	0.040023258	0.000274277	0.049394001
ENSG00000114021	NIT2	Up (both)	0.017713599	0.002911152	0.854260865	0.005163742	0.008313565	0.155311233	0.000281447	0.049811343
