# Supplementary material for: Molecular Signatures of Early-Onset Bipolar Disorder and Schizophrenia: Transcriptomic and Machine-Learning Insights into Calcium and cAMP Signaling, Including Sex-Specific Patterns
Source: Int J Mol Sci. 2025 Dec 16;26(24):12109. doi: 10.3390/ijms262412109 (PMC12732934; doi:10.3390/ijms262412109)
Supplement: Supplementary file 1 [file ijms-26-12109-s001.zip › TableS9.SignedStouffer_sameDir_FDR05.csv]

ensembl_gene_id	hgnc_symbol	meta_direction	logFC1	pval1	adjpval1	logFC2	pval2	adjpval2	stouffer_signed_z	stouffer_signed_p	stouffer_signed_fdr
ENSG00000164611	PTTG1	Up (both)	0.018157425	0.001022645	0.854260865	0.012829874	0.000137871	0.046035948	4.967103041	6.80E-07	0.006976144
ENSG00000131236	CAP1	Up (both)	0.02014319	3.74E-05	0.804955859	0.004565134	0.002342442	0.099002638	4.751002366	2.02E-06	0.006990902
ENSG00000253873	PCDHGA11	Down (both)	-0.011322816	0.124902288	0.862039346	-0.016608885	4.67E-06	0.018407723	-4.704815277	2.54E-06	0.006990902
ENSG00000166411	IDH3A	Up (both)	0.014645181	0.24749483	0.86746384	0.00864861	1.63E-06	0.018407723	4.690591002	2.72E-06	0.006990902
ENSG00000104756	KCTD9	Up (both)	0.021595107	0.000302982	0.854260865	0.006088313	0.002028525	0.096290983	4.520508629	6.17E-06	0.010576781
ENSG00000117758	STX12	Up (both)	0.006249167	0.116805875	0.854260865	0.007804272	1.77E-05	0.027536614	4.477669947	7.55E-06	0.010576781
ENSG00000138698	RAP1GDS1	Up (both)	0.012930184	0.031748964	0.854260865	0.008544487	8.73E-05	0.042966293	4.467050913	7.93E-06	0.010576781
ENSG00000067704	IARS2	Up (both)	0.007676633	0.198145477	0.863881032	0.006460398	1.26E-05	0.024937756	4.394205991	1.11E-05	0.010576781
ENSG00000145293	ENOPH1	Up (both)	0.005814658	0.262287477	0.870588754	0.007965621	8.49E-06	0.019167216	4.380602059	1.18E-05	0.010576781
ENSG00000123975	CKS2	Up (both)	0.017685535	0.005149914	0.854260865	0.017748371	0.00062728	0.073046637	4.377972743	1.20E-05	0.010576781
ENSG00000010017	RANBP9	Up (both)	0.022625813	0.031773314	0.854260865	0.0069958	0.000144196	0.046035948	4.362528236	1.29E-05	0.010576781
ENSG00000013561	RNF14	Up (both)	0.015507966	0.144503635	0.862039346	0.006845699	2.70E-05	0.028462413	4.340212334	1.42E-05	0.010576781
ENSG00000120438	TCP1	Up (both)	0.010599952	0.037629216	0.854260865	0.007605568	0.00013665	0.046035948	4.33806651	1.44E-05	0.010576781
ENSG00000181873	IBA57	Down (both)	-0.006913972	0.046483144	0.854260865	-0.007800326	0.000110078	0.044605318	-4.337286951	1.44E-05	0.010576781
ENSG00000132470	ITGB4	Down (both)	-0.010642014	0.031486106	0.854260865	-0.025934642	0.000178775	0.053318852	-4.318757937	1.57E-05	0.010737858
ENSG00000151287	TEX30	Up (both)	0.013052815	0.001621051	0.854260865	0.008664302	0.001941268	0.094417282	4.290515565	1.78E-05	0.010924717
ENSG00000132676	DAP3	Up (both)	0.007158921	0.100636735	0.854260865	0.005713452	6.05E-05	0.037098616	4.276797886	1.90E-05	0.010924717
ENSG00000057608	GDI2	Up (both)	0.008729649	0.065359847	0.854260865	0.00686385	0.000107611	0.044605318	4.264430084	2.00E-05	0.010924717
ENSG00000140538	NTRK3	Down (both)	-0.015562972	0.107681146	0.854260865	-0.007528697	6.36E-05	0.037098616	-4.24948645	2.14E-05	0.010924717
ENSG00000152767	FARP1	Down (both)	-0.009365636	0.017559969	0.854260865	-0.005718634	0.000423424	0.0677164	-4.246597307	2.17E-05	0.010924717
ENSG00000188690	UROS	Up (both)	0.008002989	0.231085459	0.863881032	0.009521538	2.26E-05	0.027536614	4.237116447	2.26E-05	0.010924717
ENSG00000112406	HECA	Up (both)	0.012347611	0.024627404	0.854260865	0.00714248	0.000339126	0.061081138	4.229569365	2.34E-05	0.010924717
ENSG00000168374	ARF4	Up (both)	0.006460066	0.470603515	0.919930095	0.008147348	6.57E-06	0.018407723	4.218107824	2.46E-05	0.010995199
ENSG00000100362	PVALB	Up (both)	0.034359599	0.011323163	0.854260865	0.016380952	0.00074892	0.076375363	4.197952826	2.69E-05	0.011519841
ENSG00000159200	RCAN1	Up (both)	0.00753019	0.137324909	0.862039346	0.00897987	6.30E-05	0.037098616	4.187223304	2.82E-05	0.011527004
ENSG00000157600	TMEM164	Down (both)	-0.006456249	0.124799834	0.862039346	-0.007865455	7.71E-05	0.040023258	-4.171791646	3.02E-05	0.011527004
ENSG00000006007	GDE1	Up (both)	0.019441138	0.07578227	0.854260865	0.006069647	0.000143818	0.046035948	4.168604375	3.06E-05	0.011527004
ENSG00000137996	RTCA	Up (both)	0.014757347	0.076801324	0.854260865	0.007216101	0.000145619	0.046035948	4.162759943	3.14E-05	0.011527004
ENSG00000166971	AKTIP	Up (both)	0.007732088	0.060869564	0.854260865	0.005819996	0.000197299	0.054012276	4.152924534	3.28E-05	0.011619025
ENSG00000023734	STRAP	Up (both)	0.00722104	0.192244413	0.863881032	0.007411955	5.31E-05	0.037098616	4.126212739	3.69E-05	0.012157336
ENSG00000120837	NFYB	Up (both)	0.009975446	0.020885519	0.854260865	0.007308384	0.000625194	0.073046637	4.123598832	3.73E-05	0.012157336
ENSG00000112339	HBS1L	Up (both)	0.013693722	0.105998723	0.854260865	0.007992549	0.00012193	0.046035948	4.119927588	3.79E-05	0.012157336
ENSG00000187109	NAP1L1	Up (both)	0.010820642	0.027981907	0.854260865	0.006652622	0.000600345	0.073046637	4.074096186	4.62E-05	0.01363355
ENSG00000145194	ECE2	Down (both)	-0.004303174	0.186567895	0.863881032	-0.010430967	7.20E-05	0.039235013	-4.073758075	4.63E-05	0.01363355
ENSG00000134440	NARS1	Up (both)	0.008622555	0.054563059	0.854260865	0.006185872	0.000343815	0.061081138	4.056474565	4.98E-05	0.01363355
ENSG00000138686	BBS7	Up (both)	0.015331128	0.001490496	0.854260865	0.006180916	0.005072657	0.12808865	4.050504018	5.11E-05	0.01363355
ENSG00000198648	STK39	Up (both)	0.006523057	0.218864973	0.863881032	0.008246666	6.42E-05	0.037098616	4.049066096	5.14E-05	0.01363355
ENSG00000106105	GARS1	Up (both)	0.011090218	0.043194912	0.854260865	0.0076829	0.000454344	0.068277622	4.045910194	5.21E-05	0.01363355
ENSG00000120705	ETF1	Up (both)	0.012684096	0.00703057	0.854260865	0.004853423	0.002002161	0.095903493	4.043661521	5.26E-05	0.01363355
ENSG00000173692	PSMD1	Up (both)	0.017589052	0.015031909	0.854260865	0.005878914	0.00115676	0.083113196	4.04142951	5.31E-05	0.01363355
ENSG00000135932	CAB39	Up (both)	0.018987553	0.022446918	0.854260865	0.007350877	0.000881667	0.078808179	4.028648076	5.61E-05	0.013953654
ENSG00000117505	DR1	Up (both)	0.00886817	0.120121	0.85955563	0.006965688	0.000164276	0.049936819	4.024516883	5.71E-05	0.013953654
ENSG00000146731	CCT6A	Up (both)	0.009831286	0.16349222	0.863881032	0.007036933	0.000127435	0.046035948	3.993950463	6.50E-05	0.015150573
ENSG00000069849	ATP1B3	Up (both)	0.012511462	0.015187814	0.854260865	0.006802609	0.001471719	0.089820297	3.980568222	6.88E-05	0.015150573
ENSG00000144230	GPR17	Down (both)	-0.034488833	0.001230618	0.854260865	-0.016294733	0.007309068	0.148243867	-3.977162043	6.97E-05	0.015150573
ENSG00000115827	DCAF17	Up (both)	0.008875896	0.015538968	0.854260865	0.00589776	0.001503854	0.090495468	3.97088531	7.16E-05	0.015150573
ENSG00000166226	CCT2	Up (both)	0.009955122	0.123467134	0.862039346	0.006241759	0.000204173	0.054700984	3.97069692	7.17E-05	0.015150573
ENSG00000028277	POU2F2	Down (both)	-0.006102256	0.229587735	0.863881032	-0.010989442	8.97E-05	0.042966293	-3.966323622	7.30E-05	0.015150573
ENSG00000062716	VMP1	Up (both)	0.014589213	0.044166085	0.854260865	0.008311736	0.000632451	0.073046637	3.96518515	7.33E-05	0.015150573
ENSG00000121310	ECHDC2	Down (both)	-0.005314587	0.282454324	0.875111048	-0.011854034	6.56E-05	0.037098616	-3.963699165	7.38E-05	0.015150573
ENSG00000174780	SRP72	Up (both)	0.013045481	0.011413408	0.854260865	0.005446862	0.001986637	0.095449139	3.958945101	7.53E-05	0.015152254
ENSG00000133392	MYH11	Down (both)	-0.010081976	0.031962186	0.854260865	-0.025574014	0.000899725	0.079010856	-3.951682383	7.76E-05	0.015319268
ENSG00000175203	DCTN2	Up (both)	0.01068502	0.007833872	0.854260865	0.006071873	0.002798809	0.105396629	3.938716138	8.19E-05	0.015600928
ENSG00000102401	ARMCX3	Up (both)	0.007516108	0.423905856	0.910786998	0.008082686	3.79E-05	0.031670938	3.929116126	8.53E-05	0.015600928
ENSG00000095380	NANS	Up (both)	0.011203468	0.032857298	0.854260865	0.007313969	0.001019779	0.079844029	3.915962318	9.00E-05	0.015600928
ENSG00000104763	ASAH1	Up (both)	0.00810889	0.068285076	0.854260865	0.00544529	0.000509238	0.068799296	3.915940781	9.01E-05	0.015600928
ENSG00000049860	HEXB	Up (both)	0.009369477	0.09061107	0.854260865	0.00629269	0.000381475	0.064148721	3.912783186	9.12E-05	0.015600928
ENSG00000131508	UBE2D2	Up (both)	0.009968792	0.065987649	0.854260865	0.006011276	0.00053866	0.070954974	3.911133942	9.19E-05	0.015600928
ENSG00000253485	PCDHGA5	Down (both)	-0.011322816	0.124902288	0.862039346	-0.009725213	0.0002691	0.061081138	-3.90761168	9.32E-05	0.015600928
ENSG00000085832	EPS15	Up (both)	0.0072359	0.299755615	0.879254151	0.007670772	7.85E-05	0.040023258	3.907567238	9.32E-05	0.015600928
ENSG00000136738	STAM	Up (both)	0.010390042	0.161347761	0.863881032	0.00676671	0.00019691	0.054012276	3.905304111	9.41E-05	0.015600928
ENSG00000104765	BNIP3L	Up (both)	0.010398277	0.121157195	0.862039346	0.008631535	0.000282526	0.061081138	3.904991516	9.42E-05	0.015600928
ENSG00000144118	RALB	Up (both)	0.011473137	0.057058086	0.854260865	0.007520937	0.000657205	0.073046637	3.898876733	9.66E-05	0.015746176
ENSG00000132388	UBE2G1	Up (both)	0.018126429	0.022862411	0.854260865	0.004930748	0.001523691	0.090495468	3.892352381	9.93E-05	0.015923085
ENSG00000101004	NINL	Down (both)	-0.00703554	0.109873579	0.854260865	-0.008970652	0.000347776	0.061081138	-3.884554487	0.000102518	0.016166873
ENSG00000058799	YIPF1	Up (both)	0.008212528	0.022578141	0.854260865	0.005840116	0.001620243	0.090624012	3.879602197	0.000104627	0.016166873
ENSG00000108395	TRIM37	Up (both)	0.01336573	0.022185139	0.854260865	0.008685223	0.001709928	0.091157218	3.869668961	0.000108983	0.016166873
ENSG00000148734	NPFFR1	Down (both)	-0.007973478	0.141750744	0.862039346	-0.019519417	0.000280193	0.061081138	-3.864609685	0.000111267	0.016166873
ENSG00000168496	FEN1	Up (both)	0.016210341	0.007619787	0.854260865	0.007485243	0.003842103	0.117768458	3.859947747	0.000113411	0.016166873
ENSG00000075711	DLG1	Up (both)	0.015933744	0.050115446	0.854260865	0.006284749	0.00088246	0.078808179	3.858980298	0.000113861	0.016166873
ENSG00000198380	GFPT1	Up (both)	0.018629578	0.016100229	0.854260865	0.006450674	0.002294573	0.099002638	3.857823505	0.000114401	0.016166873
ENSG00000136143	SUCLA2	Up (both)	0.015627764	0.120448327	0.860631224	0.008746081	0.000353718	0.061441898	3.856770103	0.000114895	0.016166873
ENSG00000143549	TPM3	Up (both)	0.007681393	0.126790408	0.862039346	0.00604281	0.000337932	0.061081138	3.853323733	0.000116525	0.016166873
ENSG00000029725	RABEP1	Up (both)	0.004109952	0.303834944	0.879254151	0.006282422	1.00E-04	0.044605318	3.85327916	0.000116546	0.016166873
ENSG00000114446	IFT57	Up (both)	0.009048092	0.209771798	0.863881032	0.006937795	0.00018215	0.05331932	3.845412878	0.00012035	0.016471851
ENSG00000104388	RAB2A	Up (both)	0.016808561	0.006111789	0.854260865	0.006057261	0.005060689	0.12808865	3.823565967	0.000131535	0.017593549
ENSG00000120265	PCMT1	Up (both)	0.017781795	0.165432541	0.863881032	0.009023436	0.000278666	0.061081138	3.822747245	0.000131973	0.017593549
ENSG00000086598	TMED2	Up (both)	0.016664948	0.045812395	0.854260865	0.005011854	0.001146088	0.082722411	3.816251748	0.000135494	0.017718199
ENSG00000123240	OPTN	Up (both)	0.015185214	0.055283552	0.854260865	0.006527567	0.001000065	0.079844029	3.806967252	0.000140681	0.017718199
ENSG00000114021	NIT2	Up (both)	0.017713599	0.002911152	0.854260865	0.005163742	0.008313565	0.155311233	3.806888171	0.000140726	0.017718199
ENSG00000005059	MCUB	Up (both)	0.007946331	0.00996846	0.854260865	0.010754348	0.003921518	0.117768458	3.806545793	0.000140921	0.017718199
ENSG00000104341	LAPTM4B	Up (both)	0.024186188	0.00317996	0.854260865	0.005389736	0.007952268	0.152788718	3.805464241	0.000141538	0.017718199
ENSG00000113013	HSPA9	Up (both)	0.008145183	0.036167589	0.854260865	0.004574728	0.001503183	0.090495468	3.8011292	0.000144038	0.017813877
ENSG00000205978	NYNRIN	Down (both)	-0.004946603	0.054026623	0.854260865	-0.009354658	0.001073755	0.081395334	-3.795103045	0.000147582	0.01794609
ENSG00000107262	BAG1	Up (both)	0.009612256	0.059830808	0.854260865	0.006104371	0.000981308	0.079844029	3.793391186	0.000148604	0.01794609
ENSG00000103591	AAGAB	Up (both)	0.014936841	0.026592011	0.854260865	0.006603016	0.00217227	0.098105927	3.772790075	0.000161432	0.019268612
ENSG00000110330	BIRC2	Up (both)	0.009406289	0.095599629	0.854260865	0.006346292	0.000685648	0.073637183	3.765326177	0.000166332	0.019625241
ENSG00000186184	POLR1D	Up (both)	0.0113703	0.096878502	0.854260865	0.005396431	0.0006943	0.073637183	3.759053611	0.000170557	0.01989512
ENSG00000174306	ZHX3	Down (both)	-0.005577725	0.248826828	0.86746384	-0.006092976	0.000216207	0.056959825	-3.75567341	0.000172876	0.019939014
ENSG00000163466	ARPC2	Up (both)	0.014784249	0.017227257	0.854260865	0.004924826	0.003344935	0.111693017	3.746786047	0.000179115	0.02026902
ENSG00000101856	PGRMC1	Up (both)	0.025407391	0.039312681	0.854260865	0.006580376	0.001774481	0.092722525	3.741953715	0.000182595	0.02026902
ENSG00000156650	KAT6B	Down (both)	-0.010809505	0.124911184	0.862039346	-0.004647281	0.000577236	0.072994899	-3.736095423	0.0001869	0.02026902
ENSG00000118816	CCNI	Up (both)	0.010927314	0.095467325	0.854260865	0.007214106	0.000780658	0.077365484	3.735262721	0.000187519	0.02026902
ENSG00000135049	AGTPBP1	Up (both)	0.008159937	0.085572152	0.854260865	0.008204846	0.00087996	0.078808179	3.734165723	0.000188338	0.02026902
ENSG00000253731	PCDHGA6	Down (both)	-0.011322816	0.124902288	0.862039346	-0.010213417	0.000589351	0.073046637	-3.731323162	0.000190477	0.02026902
ENSG00000175582	RAB6A	Up (both)	0.021012596	0.096859821	0.854260865	0.006690014	0.000793176	0.077365484	3.727869702	0.000193105	0.02026902
ENSG00000118307	DNAI7	Up (both)	0.009331316	0.012965908	0.854260865	0.008270269	0.004459833	0.124193434	3.723559628	0.000196433	0.02026902
ENSG00000136404	TM6SF1	Up (both)	0.020151905	0.049370757	0.854260865	0.008421577	0.00156417	0.090624012	3.723409675	0.00019655	0.02026902
ENSG00000093144	ECHDC1	Up (both)	0.009426709	0.060466795	0.854260865	0.006248922	0.001300425	0.08640014	3.72283042	0.000197002	0.02026902
ENSG00000130956	HABP4	Up (both)	0.008521957	0.019552066	0.854260865	0.005650224	0.003344237	0.111693017	3.722247192	0.000197458	0.02026902
ENSG00000167005	NUDT21	Up (both)	0.010084008	0.047876025	0.854260865	0.007130803	0.001666935	0.091157218	3.714435784	0.000203658	0.020617732
ENSG00000100519	PSMC6	Up (both)	0.011050255	0.178115712	0.863881032	0.006914942	0.000415035	0.0677164	3.71293223	0.000204872	0.020617732
ENSG00000144746	ARL6IP5	Up (both)	0.012352012	0.022462088	0.854260865	0.005805919	0.003195562	0.109482237	3.70683598	0.000209865	0.020808301
ENSG00000106588	PSMA2	Up (both)	0.010812679	0.060872049	0.854260865	0.007007089	0.001385872	0.086691665	3.705685689	0.00021082	0.020808301
ENSG00000169213	RAB3B	Up (both)	0.011581894	0.010268586	0.854260865	0.012157392	0.00562586	0.132333277	3.702687244	0.000213328	0.020855333
ENSG00000156709	AIFM1	Up (both)	0.009861195	0.023915685	0.854260865	0.004508103	0.003199898	0.109482237	3.693926687	0.000220817	0.021031323
ENSG00000065665	SEC61A2	Up (both)	0.014095256	0.022706552	0.854260865	0.005559313	0.003377571	0.111693017	3.690050591	0.000224209	0.021031323
ENSG00000135372	NAT10	Down (both)	-0.005849801	0.121118789	0.862039346	-0.004903359	0.000729391	0.075356099	-3.689901212	0.000224341	0.021031323
ENSG00000138074	SLC5A6	Down (both)	-0.008599126	0.079395411	0.854260865	-0.011391226	0.00114401	0.082722411	-3.689544773	0.000224656	0.021031323
ENSG00000070785	EIF2B3	Up (both)	0.006267402	0.14170546	0.862039346	0.006662398	0.000612106	0.073046637	3.688519789	0.000225562	0.021031323
ENSG00000111726	CMAS	Up (both)	0.014499324	0.110913368	0.854260865	0.00777201	0.00081638	0.077365484	3.686431038	0.000227421	0.021031323
ENSG00000175390	EIF3F	Up (both)	0.008707443	0.029522028	0.854260865	0.0038673	0.002839141	0.105396629	3.68233093	0.000231111	0.021181748
ENSG00000147416	ATP6V1B2	Up (both)	0.023334659	0.058198878	0.854260865	0.008615107	0.001628217	0.090624012	3.676181231	0.000236751	0.021506661
ENSG00000114573	ATP6V1A	Up (both)	0.044837708	0.031336072	0.854260865	0.009165028	0.002826974	0.105396629	3.671062853	0.000241544	0.021576053
ENSG00000089063	TMEM230	Up (both)	0.015424773	0.14580877	0.862039346	0.006053481	0.000638556	0.073046637	3.670877629	0.000241719	0.021576053
ENSG00000007168	PAFAH1B1	Up (both)	0.018670218	0.016366695	0.854260865	0.006760071	0.004648024	0.124986241	3.668311349	0.000244158	0.021605856
ENSG00000137714	FDX1	Up (both)	0.008746389	0.148199242	0.862039346	0.00611515	0.000644956	0.073046637	3.664074102	0.000248235	0.021611055
ENSG00000172775	PSME3IP1	Up (both)	0.006588408	0.105833998	0.854260865	0.004416658	0.000951894	0.079844029	3.662048267	0.000250207	0.021611055
ENSG00000213585	VDAC1	Up (both)	0.02259633	0.037700257	0.854260865	0.006418652	0.002551497	0.102424273	3.658570941	0.000253626	0.021611055
ENSG00000172262	ZNF131	Up (both)	0.009362184	0.10029355	0.854260865	0.005374011	0.001029185	0.079844029	3.657075093	0.00025511	0.021611055
ENSG00000154153	RETREG1	Up (both)	0.01226147	0.035522712	0.854260865	0.008281197	0.002716845	0.104933233	3.655002799	0.000257179	0.021611055
ENSG00000078668	VDAC3	Up (both)	0.015325491	0.069855536	0.854260865	0.006197852	0.001499528	0.090495468	3.654025177	0.000258161	0.021611055
ENSG00000173726	TOMM20	Up (both)	0.015908879	0.038527932	0.854260865	0.007519892	0.002560728	0.102474512	3.652976741	0.000259218	0.021611055
ENSG00000255112	CHMP1B	Up (both)	0.014692349	0.006422446	0.854260865	0.003925331	0.009035336	0.159839438	3.6510549	0.000261165	0.021611055
ENSG00000172534	HCFC1	Down (both)	-0.010639444	0.008616709	0.854260865	-0.007213693	0.007609506	0.150094033	-3.649096415	0.000263164	0.021611055
ENSG00000123933	MXD4	Down (both)	-0.018646332	0.015183507	0.854260865	-0.006293313	0.005522525	0.131986038	-3.635241544	0.00027772	0.022625388
ENSG00000101782	RIOK3	Up (both)	0.0132125	0.00695106	0.854260865	0.005078809	0.009396031	0.162124222	3.625901445	0.000287955	0.023274487
ENSG00000132423	COQ3	Up (both)	0.009499081	0.008292942	0.854260865	0.006001152	0.008839721	0.158244019	3.612677777	0.000303051	0.023913834
ENSG00000162851	TFB2M	Up (both)	0.013059153	0.025423821	0.854260865	0.0056846	0.004167117	0.120048494	3.611180898	0.000304806	0.023913834
ENSG00000114209	PDCD10	Up (both)	0.007607684	0.200843815	0.863881032	0.006178421	0.000556228	0.072130376	3.610983062	0.000305039	0.023913834
ENSG00000151320	AKAP6	Up (both)	0.011418395	0.012559473	0.854260865	0.006381173	0.006912338	0.145490441	3.607957977	0.000308616	0.023913834
ENSG00000106245	BUD31	Up (both)	0.005605322	0.2299275	0.863881032	0.007763381	0.000476063	0.06841021	3.605429365	0.000311637	0.023913834
ENSG00000100883	SRP54	Up (both)	0.015201145	0.004936552	0.854260865	0.004034313	0.012296366	0.181320268	3.604603545	0.00031263	0.023913834
ENSG00000116752	BCAS2	Up (both)	0.00519986	0.412732361	0.909500642	0.007856402	0.000198185	0.054012276	3.599566808	0.000318748	0.023913834
ENSG00000182827	ACBD3	Up (both)	0.002866239	0.555800907	0.92903688	0.005843956	0.000112875	0.044605318	3.598285831	0.000320321	0.023913834
ENSG00000179242	CDH4	Down (both)	-0.00956134	0.091913842	0.854260865	-0.008032554	0.001447901	0.088864928	-3.595961307	0.000323196	0.023913834
ENSG00000110799	VWF	Down (both)	-0.011511816	0.117080855	0.854260865	-0.018094063	0.001139542	0.082722411	-3.592580525	0.000327419	0.023913834
ENSG00000166181	API5	Up (both)	0.007377253	0.022341026	0.854260865	0.004835484	0.004912507	0.127069254	3.59240949	0.000327634	0.023913834
ENSG00000070087	PFN2	Up (both)	0.006094698	0.232397345	0.863881032	0.008819572	0.000500389	0.068799296	3.59075485	0.000329722	0.023913834
ENSG00000150768	DLAT	Up (both)	0.011398721	0.110358355	0.854260865	0.006235774	0.001223932	0.084853883	3.590648196	0.000329857	0.023913834
ENSG00000134001	EIF2S1	Up (both)	0.010871412	0.059543309	0.854260865	0.00530881	0.002265102	0.099002638	3.587654518	0.000333666	0.023913834
ENSG00000129028	THAP10	Up (both)	0.017412026	0.016382933	0.854260865	0.006170317	0.006239038	0.138002613	3.586731957	0.000334848	0.023913834
ENSG00000095539	SEMA4G	Down (both)	-0.007307488	0.086416556	0.854260865	-0.007681155	0.001619062	0.090624012	-3.583584737	0.000338911	0.023913834
ENSG00000177576	C18orf32	Up (both)	0.003272481	0.326385592	0.884129381	0.008790189	0.000317254	0.061081138	3.581831214	0.000341194	0.023913834
ENSG00000206172	HBA1	Down (both)	-0.02316241	0.077243787	0.854260865	-0.030041859	0.001827253	0.092722525	-3.580718577	0.000342651	0.023913834
ENSG00000120053	GOT1	Up (both)	0.023976503	0.044996122	0.854260865	0.00886897	0.002980803	0.106968154	3.579711616	0.000343974	0.023913834
ENSG00000141367	CLTC	Up (both)	0.004479326	0.083498946	0.854260865	0.007679045	0.001703002	0.091157218	3.579425004	0.000344351	0.023913834
ENSG00000169184	MN1	Down (both)	-0.015594568	0.004263283	0.854260865	-0.006840819	0.014559653	0.191434393	-3.577683892	0.000346652	0.023913834
ENSG00000197006	METTL9	Up (both)	0.004266047	0.330519569	0.884129381	0.005974575	0.000317435	0.061081138	3.57733325	0.000347118	0.023913834
ENSG00000147677	EIF3H	Up (both)	0.006144863	0.138858344	0.862039346	0.005565898	0.001021123	0.079844029	3.57344887	0.00035231	0.024109752
ENSG00000155096	AZIN1	Up (both)	0.009703728	0.203015359	0.863881032	0.007298797	0.000650364	0.073046637	3.571626635	0.000354771	0.024117375
ENSG00000148572	NRBF2	Up (both)	0.003396042	0.375723669	0.901245745	0.007698718	0.000280037	0.061081138	3.559314718	0.000371824	0.025110334
ENSG00000143420	ENSA	Up (both)	0.013017184	0.11161349	0.854260865	0.006228331	0.001401696	0.086691665	3.554534566	0.000378649	0.02526823
ENSG00000022556	NLRP2	Up (both)	0.017661343	0.003739494	0.854260865	0.024306716	0.01688905	0.205908456	3.553282138	0.000380456	0.02526823
ENSG00000104221	BRF2	Up (both)	0.010388096	0.025944949	0.854260865	0.00559679	0.005090912	0.128140189	3.55252926	0.000381547	0.02526823
ENSG00000106524	ANKMY2	Up (both)	0.019652805	0.011494748	0.854260865	0.006124187	0.009060298	0.159839438	3.546555994	0.000390302	0.025323845
ENSG00000124440	HIF3A	Down (both)	-0.006502011	0.176449663	0.863881032	-0.019066684	0.00086611	0.078681622	-3.54559138	0.000391733	0.025323845
ENSG00000165629	ATP5F1C	Up (both)	0.008329783	0.106162347	0.854260865	0.006803384	0.001534307	0.090495468	3.54515203	0.000392387	0.025323845
ENSG00000175606	TMEM70	Up (both)	0.0104639	0.209951981	0.863881032	0.008072674	0.000697741	0.073637183	3.545137203	0.000392409	0.025323845
ENSG00000108946	PRKAR1A	Up (both)	0.023309371	0.058496858	0.854260865	0.00570487	0.00274835	0.105036524	3.541882567	0.000397282	0.025323845
ENSG00000136205	TNS3	Down (both)	-0.029779152	0.009836858	0.854260865	-0.009733842	0.010220031	0.167233992	-3.539597947	0.000400737	0.025323845
ENSG00000004961	HCCS	Up (both)	0.009795519	0.055131755	0.854260865	0.006764547	0.002946384	0.106602795	3.537288757	0.000404257	0.025323845
ENSG00000134375	TIMM17A	Up (both)	0.004504318	0.234182743	0.864037349	0.008699249	0.000626972	0.073046637	3.536499143	0.000405468	0.025323845
ENSG00000141425	RPRD1A	Up (both)	0.014801279	0.075923631	0.854260865	0.00619971	0.002215679	0.098417909	3.536071332	0.000406125	0.025323845
ENSG00000087263	OGFOD1	Up (both)	0.009459652	0.047412837	0.854260865	0.004890351	0.003374838	0.111693017	3.535466114	0.000407056	0.025323845
ENSG00000261934	PCDHGA9	Down (both)	-0.011322816	0.124902288	0.862039346	-0.00594861	0.001359151	0.086691665	-3.5325518	0.00041157	0.025403867
ENSG00000101911	PRPS2	Up (both)	0.014476476	0.040260243	0.854260865	0.007565974	0.003948589	0.117768458	3.529455658	0.000416415	0.025403867
ENSG00000140941	MAP1LC3B	Up (both)	0.011664894	0.02637364	0.854260865	0.004589749	0.005490926	0.131986038	3.528321907	0.000418203	0.025403867
ENSG00000115762	PLEKHB2	Up (both)	0.017579083	0.063216799	0.854260865	0.005881759	0.002729688	0.104933233	3.5257037	0.000422359	0.025403867
ENSG00000152661	GJA1	Down (both)	-0.0322076	0.028878756	0.854260865	-0.016834852	0.005184354	0.129053671	-3.525594021	0.000422534	0.025403867
ENSG00000126581	BECN1	Up (both)	0.010456451	0.022895925	0.854260865	0.00485832	0.006173784	0.137818644	3.524196769	0.000424769	0.025403867
ENSG00000100380	ST13	Up (both)	0.006884258	0.132220753	0.862039346	0.0054126	0.001331563	0.086597828	3.522339547	0.000427756	0.025403867
ENSG00000110955	ATP5F1B	Up (both)	0.014456386	0.068217844	0.854260865	0.007273277	0.002596308	0.103115196	3.520841814	0.000430179	0.025403867
ENSG00000213676	ATF6B	Down (both)	-0.006659499	0.082635673	0.854260865	-0.005751396	0.002172268	0.098105927	-3.52057268	0.000430616	0.025403867
ENSG00000166557	TMED3	Up (both)	0.009621217	0.069873611	0.854260865	0.006339751	0.002602841	0.103115547	3.514519953	0.00044055	0.025841379
ENSG00000117713	ARID1A	Down (both)	-0.005735538	0.152826551	0.862039346	-0.006486912	0.001207418	0.084077798	-3.506558777	0.000453941	0.026332436
ENSG00000128567	PODXL	Down (both)	-0.020214036	0.004538241	0.854260865	-0.007344575	0.017700707	0.210056365	-3.506493953	0.000454052	0.026332436
ENSG00000143727	ACP1	Up (both)	0.010898063	0.198729343	0.863881032	0.005937639	0.000895924	0.079010856	3.502700133	0.000460568	0.026511492
ENSG00000154174	TOMM70	Up (both)	0.008066104	0.113388131	0.854260865	0.006763607	0.001711176	0.091157218	3.500976948	0.000463556	0.026511492
ENSG00000185627	PSMD13	Up (both)	0.006325379	0.217900904	0.863881032	0.005528235	0.000805642	0.077365484	3.500091845	0.000465098	0.026511492
ENSG00000163754	GYG1	Up (both)	0.015436328	0.015602925	0.854260865	0.006112411	0.008773983	0.158237325	3.498735509	0.00046747	0.026511492
ENSG00000115840	SLC25A12	Up (both)	0.019964624	0.012118574	0.854260865	0.006235987	0.010375257	0.168955641	3.497016383	0.000470493	0.026536319
ENSG00000169062	UPF3A	Up (both)	0.00817301	0.053431872	0.854260865	0.005063104	0.003562294	0.113787379	3.494335273	0.000475244	0.0266578
ENSG00000070831	CDC42	Up (both)	0.021242362	0.047327859	0.854260865	0.005249878	0.004008659	0.117997899	3.489956071	0.0004831	0.026951201
ENSG00000005339	CREBBP	Down (both)	-0.012525224	0.03919777	0.854260865	-0.005925376	0.004729799	0.12611328	-3.486359211	0.000489643	0.027116869
ENSG00000105176	URI1	Up (both)	0.003872871	0.324223165	0.883383762	0.005563386	0.000493512	0.068799296	3.484836155	0.000492438	0.027116869
ENSG00000065154	OAT	Up (both)	0.006479882	0.186827857	0.863881032	0.006002014	0.001045595	0.079844029	3.483991819	0.000493995	0.027116869
ENSG00000138095	LRPPRC	Up (both)	0.012172232	0.061120529	0.854260865	0.006040057	0.003364953	0.111693017	3.478680823	0.000503888	0.027236388
ENSG00000182858	ALG12	Down (both)	-0.006205825	0.085477886	0.854260865	-0.007751102	0.00248783	0.101415835	-3.477522077	0.000506071	0.027236388
ENSG00000173852	DPY19L1	Up (both)	0.005275481	0.217035879	0.863881032	0.008141924	0.000890856	0.079010856	3.477494455	0.000506124	0.027236388
ENSG00000177889	UBE2N	Up (both)	0.016518082	0.11793822	0.854639791	0.006325885	0.001806263	0.092722525	3.477144187	0.000506785	0.027236388
ENSG00000126214	KLC1	Up (both)	0.020370363	0.053823701	0.854260865	0.005865719	0.003806461	0.117608218	3.474995732	0.000510861	0.027251196
ENSG00000205352	PRR13	Up (both)	0.010219527	0.013399138	0.854260865	0.005865474	0.010575725	0.170930965	3.472666995	0.000515314	0.027251196
ENSG00000174891	RSRC1	Up (both)	0.013655849	0.039799631	0.854260865	0.004586766	0.004956354	0.127069254	3.470268178	0.000519939	0.027251196
ENSG00000115310	RTN4	Up (both)	0.009120635	0.237638805	0.864680344	0.006988005	0.000816795	0.077365484	3.470036205	0.000520388	0.027251196
ENSG00000105993	DNAJB6	Up (both)	0.018990668	0.053809605	0.854260865	0.005708275	0.003899636	0.117768458	3.468577281	0.000523222	0.027251196
ENSG00000196218	RYR1	Down (both)	-0.008352291	0.203846878	0.863881032	-0.009380324	0.001002703	0.079844029	-3.468217877	0.000523922	0.027251196
ENSG00000136261	BZW2	Up (both)	0.008058898	0.07752687	0.854260865	0.00726937	0.002855382	0.105513746	3.465598602	0.000529052	0.027251196
ENSG00000009307	CSDE1	Up (both)	0.005048005	0.244066822	0.867233718	0.004767458	0.000806172	0.077365484	3.464738023	0.000530748	0.027251196
ENSG00000079950	STX7	Up (both)	0.006800544	0.222569778	0.863881032	0.00572196	0.000910365	0.079066694	3.464633946	0.000530954	0.027251196
ENSG00000103429	BFAR	Up (both)	0.007012742	0.107668874	0.854260865	0.003788485	0.002108115	0.097056222	3.461813322	0.000536549	0.02740138
ENSG00000145708	CRHBP	Up (both)	0.006709657	0.3175264	0.88314062	0.015065373	0.000569196	0.072994899	3.459332648	0.000541516	0.02744531
ENSG00000115091	ACTR3	Up (both)	0.008801871	0.172605944	0.863881032	0.005156083	0.00127585	0.086185301	3.458716065	0.000542757	0.02744531
ENSG00000006715	VPS41	Up (both)	0.007667861	0.121624598	0.862039346	0.006285773	0.001891971	0.093166329	3.457376807	0.000545462	0.027446878
ENSG00000165678	GHITM	Up (both)	0.014625904	0.149723454	0.862039346	0.006324918	0.001523918	0.090495468	3.45514296	0.000550001	0.027540299
ENSG00000198612	COPS8	Up (both)	0.014694284	0.216877705	0.863881032	0.005724493	0.000985495	0.079844029	3.45363007	0.000553096	0.027541261
ENSG00000163444	TMEM183A	Up (both)	0.009096198	0.119109371	0.857490203	0.006669093	0.00197287	0.095076692	3.45232412	0.00055578	0.027541261
ENSG00000147224	PRPS1	Up (both)	0.017438537	0.026028835	0.854260865	0.00605464	0.00729862	0.148243867	3.451054616	0.000558401	0.027541261
ENSG00000124787	RPP40	Up (both)	0.012885727	0.029638722	0.854260865	0.007209835	0.006671	0.141439113	3.449920138	0.000560752	0.027541261
ENSG00000108175	ZMIZ1	Down (both)	-0.006885816	0.112857517	0.854260865	-0.006003236	0.002122196	0.097056222	-3.447935225	0.000564889	0.027612336
ENSG00000174238	PITPNA	Up (both)	0.013393462	0.04880682	0.854260865	0.005777411	0.004591135	0.124754373	3.446406121	0.000568096	0.027637462
ENSG00000128272	ATF4	Up (both)	0.008212271	0.102165301	0.854260865	0.008604972	0.00239564	0.099915247	3.44258783	0.000576177	0.027898369
ENSG00000225921	NOL7	Up (both)	0.007310451	0.145756636	0.862039346	0.004302996	0.001669025	0.091157218	3.439962861	0.000581794	0.027945729
ENSG00000134308	YWHAQ	Up (both)	0.010802309	0.066866457	0.854260865	0.006195655	0.003602818	0.114127754	3.439588301	0.0005826	0.027945729
ENSG00000163702	IL17RC	Down (both)	-0.00207761	0.482111631	0.919930095	-0.009536516	0.000316615	0.061081138	-3.436499028	0.000589284	0.027982882
ENSG00000112245	PTP4A1	Up (both)	0.011153507	0.137199973	0.862039346	0.007960484	0.001826931	0.092722525	3.433886005	0.000594994	0.027982882
ENSG00000134108	ARL8B	Up (both)	0.005966006	0.181386775	0.863881032	0.006768083	0.001334318	0.086597828	3.433424395	0.000596008	0.027982882
ENSG00000168259	DNAJC7	Up (both)	0.012186653	0.08193208	0.854260865	0.004880643	0.003076223	0.108057467	3.432688523	0.000597628	0.027982882
ENSG00000132824	SERINC3	Up (both)	0.006495165	0.044763693	0.854260865	0.0054563	0.005182254	0.129053671	3.432395151	0.000598275	0.027982882
ENSG00000183576	SETD3	Up (both)	0.002432583	0.528049568	0.926305435	0.004768686	0.000272738	0.061081138	3.431736236	0.000599731	0.027982882
ENSG00000062725	APPBP2	Up (both)	0.009370139	0.063954066	0.854260865	0.005456796	0.003930355	0.117768458	3.42676226	0.000610824	0.028342542
ENSG00000103121	CMC2	Up (both)	0.007025926	0.15097357	0.862039346	0.005650767	0.001698866	0.091157218	3.425813561	0.000612961	0.028342542
ENSG00000122545	SEPTIN7	Up (both)	0.00531032	0.388880558	0.906235671	0.007260376	0.000488422	0.068799296	3.422207142	0.00062115	0.028573273
ENSG00000108010	GLRX3	Up (both)	0.005554307	0.360055521	0.894239543	0.005990006	0.000556709	0.072130376	3.420314481	0.000625488	0.028573273
ENSG00000109184	DCUN1D4	Up (both)	0.016884835	0.010720223	0.854260865	0.004732206	0.014508191	0.191434393	3.418444874	0.000629801	0.028573273
ENSG00000156110	ADK	Up (both)	0.006720943	0.203465357	0.863881032	0.005879256	0.001239225	0.085538983	3.4175931	0.000631775	0.028573273
ENSG00000131097	HIGD1B	Down (both)	-0.011399071	0.035475191	0.854260865	-0.013141784	0.006546483	0.141408544	-3.417552622	0.000631869	0.028573273
ENSG00000132128	LRRC41	Down (both)	-0.010162882	0.019405214	0.854260865	-0.003382054	0.01008138	0.166646431	-3.415987908	0.000635511	0.028611918
ENSG00000077943	ITGA8	Down (both)	-0.004860664	0.307123614	0.879254151	-0.010589637	0.00074859	0.076375363	-3.407011991	0.000656782	0.029440487
ENSG00000152484	USP12	Up (both)	0.004266121	0.18679843	0.863881032	0.006166003	0.001450443	0.088864928	3.404333551	0.000663257	0.029601452
ENSG00000146232	NFKBIE	Up (both)	0.006967173	0.112576256	0.854260865	0.007585679	0.002552993	0.102424273	3.401219637	0.000670859	0.029811117
ENSG00000013275	PSMC4	Up (both)	0.01281833	0.00162798	0.854260865	0.004152316	0.040029049	0.288836007	3.398915735	0.000676536	0.029933783
ENSG00000143171	RXRG	Down (both)	-0.006163137	0.070720069	0.854260865	-0.010641101	0.004044988	0.118436175	-3.395363303	0.000685376	0.030020446
ENSG00000131100	ATP6V1E1	Up (both)	0.01410841	0.03918182	0.854260865	0.00629756	0.006577469	0.141439113	3.394959994	0.000686386	0.030020446
ENSG00000109445	ZNF330	Up (both)	0.009378973	0.063582765	0.854260865	0.005152388	0.004460333	0.124193434	3.393976261	0.000688857	0.030020446
ENSG00000105221	AKT2	Down (both)	-0.006055193	0.072644862	0.854260865	-0.005755068	0.00398933	0.117768458	-3.392695061	0.000692086	0.030020446
ENSG00000166341	DCHS1	Down (both)	-0.012124891	0.04404996	0.854260865	-0.008018041	0.00609518	0.137311512	-3.390882279	0.00069668	0.030020446
ENSG00000112305	SMAP1	Up (both)	0.010511532	0.145389707	0.862039346	0.006006139	0.002038612	0.096480071	3.390369609	0.000697984	0.030020446
ENSG00000129636	ITFG1	Up (both)	0.017900031	0.10171081	0.854260865	0.007596262	0.002947586	0.106602795	3.389984385	0.000698966	0.030020446
ENSG00000139352	ASCL1	Down (both)	-0.00634408	0.063016963	0.854260865	-0.010675599	0.004585158	0.124754373	-3.38855419	0.000702621	0.030051704
ENSG00000113387	SUB1	Up (both)	0.007702333	0.252100397	0.86746384	0.008654533	0.001088877	0.081395334	3.382748262	0.000717644	0.030361062
ENSG00000164850	GPER1	Down (both)	-0.008102907	0.071059198	0.854260865	-0.014631891	0.004234381	0.120817443	-3.381888519	0.000719894	0.030361062
ENSG00000165282	PIGO	Down (both)	-0.006213242	0.067293295	0.854260865	-0.006667054	0.004470555	0.124193434	-3.380067948	0.000724679	0.030361062
ENSG00000132639	SNAP25	Up (both)	0.03527857	0.028896969	0.854260865	0.009003888	0.008695664	0.158084749	3.379284849	0.000726747	0.030361062
ENSG00000141447	OSBPL1A	Up (both)	0.009352784	0.24143556	0.864680344	0.006047656	0.001180555	0.083279712	3.376870275	0.000733156	0.030361062
ENSG00000155097	ATP6V1C1	Up (both)	0.021410673	0.031289662	0.854260865	0.007239785	0.008292354	0.15529855	3.37653522	0.00073405	0.030361062
ENSG00000188739	RBM34	Up (both)	0.008374983	0.132521337	0.862039346	0.005399665	0.002383674	0.099679183	3.375717614	0.000736234	0.030361062
ENSG00000113504	SLC12A7	Down (both)	-0.008751731	0.0358315	0.854260865	-0.010027769	0.007533387	0.150094033	-3.375570972	0.000736627	0.030361062
ENSG00000149547	EI24	Up (both)	0.017523398	0.002251207	0.854260865	0.003113516	0.037281446	0.280735929	3.37360253	0.000741914	0.030361062
ENSG00000100023	PPIL2	Down (both)	-0.007572756	0.082460803	0.854260865	-0.004421323	0.003843647	0.117768458	-3.372068832	0.000746058	0.030390021
ENSG00000100554	ATP6V1D	Up (both)	0.016696649	0.050945681	0.854260865	0.005543342	0.005867956	0.135014245	3.369209756	0.00075384	0.030585658
ENSG00000136478	TEX2	Up (both)	0.006598801	0.045382009	0.854260865	0.003830237	0.00649807	0.140824127	3.366361409	0.000761668	0.030781601
ENSG00000116750	UCHL5	Up (both)	0.015754123	0.000976752	0.854260865	0.004868991	0.054826673	0.327282938	3.361991011	0.000773826	0.030785517
ENSG00000008226	DLEC1	Down (both)	-0.002147799	0.577450308	0.932550022	-0.016006245	0.000314598	0.061081138	-3.361600225	0.000774922	0.030785517
ENSG00000197959	DNM3	Up (both)	0.012807915	0.030859057	0.854260865	0.007212002	0.008884504	0.158865789	3.35943133	0.000781031	0.030785517
ENSG00000100568	VTI1B	Up (both)	0.002283216	0.630908043	0.943857967	0.004730024	0.000266297	0.061081138	3.358181192	0.000784572	0.030785517
ENSG00000107175	CREB3	Up (both)	0.012387694	0.004152345	0.854260865	0.004060416	0.029238029	0.253810581	3.358057601	0.000784923	0.030785517
ENSG00000197620	EOLA1	Up (both)	0.0087403	0.127565561	0.862039346	0.007484712	0.002665814	0.103887364	3.357081855	0.000787698	0.030785517
ENSG00000139505	MTMR6	Up (both)	0.006902488	0.153783596	0.862039346	0.007460123	0.002188288	0.098267791	3.356804833	0.000788487	0.030785517
ENSG00000130638	ATXN10	Up (both)	0.00506525	0.29526264	0.878955058	0.006598432	0.000981391	0.079844029	3.35610691	0.00079048	0.030785517
ENSG00000066455	GOLGA5	Up (both)	0.007451865	0.245560321	0.86746384	0.005372057	0.001257895	0.085738523	3.356088565	0.000790532	0.030785517
ENSG00000244734	HBB	Down (both)	-0.025809488	0.102001104	0.854260865	-0.030581815	0.003360912	0.111693017	-3.354741197	0.000794393	0.030785517
ENSG00000124333	VAMP7	Up (both)	0.003928616	0.495075472	0.921160614	0.007249434	0.000436963	0.0677164	3.353585443	0.000797718	0.030785517
ENSG00000143499	SMYD2	Up (both)	0.009464159	0.197486039	0.863881032	0.008364788	0.001665912	0.091157218	3.353572799	0.000797754	0.030785517
ENSG00000014641	MDH1	Up (both)	0.014097086	0.097348453	0.854260865	0.008697904	0.003568766	0.113787379	3.350660715	0.00080619	0.030821341
ENSG00000255302	EID1	Up (both)	0.01537758	0.148497515	0.862039346	0.006083139	0.002339908	0.099002638	3.34939464	0.000809884	0.030821341
ENSG00000090487	SPG21	Up (both)	0.007423317	0.06439709	0.854260865	0.004334864	0.005216183	0.129417436	3.348185424	0.000813426	0.030821341
ENSG00000166260	COX11	Up (both)	0.012421567	0.029733893	0.854260865	0.004422848	0.009519459	0.162674685	3.346987466	0.000816949	0.030821341
ENSG00000166503	HDGFL3	Up (both)	0.004784636	0.278397357	0.872402987	0.006025028	0.001107104	0.081395334	3.346635905	0.000817986	0.030821341
ENSG00000076554	TPD52	Up (both)	0.027692925	0.027072581	0.854260865	0.006375732	0.01020231	0.167233992	3.345898048	0.000820165	0.030821341
ENSG00000120805	ARL1	Up (both)	0.005151009	0.217562043	0.863881032	0.006230402	0.001529306	0.090495468	3.345673102	0.000820831	0.030821341
ENSG00000018625	ATP1A2	Down (both)	-0.020350626	0.021726273	0.854260865	-0.011006318	0.011881661	0.179228696	-3.344827591	0.000823337	0.030821341
ENSG00000035687	ADSS2	Up (both)	0.002964782	0.606288476	0.938323459	0.008309074	0.000309487	0.061081138	3.343379961	0.000827645	0.030821341
ENSG00000079482	OPHN1	Down (both)	-0.015734106	0.029114954	0.854260865	-0.005568839	0.009804543	0.16567584	-3.342675289	0.000829749	0.030821341
ENSG00000120833	SOCS2	Up (both)	0.005956588	0.054687851	0.854260865	0.006359963	0.006114175	0.137311512	3.341716658	0.00083262	0.030821341
ENSG00000146648	EGFR	Down (both)	-0.039830997	0.000945971	0.854260865	-0.007344092	0.058742312	0.33691641	-3.341019572	0.000834713	0.030821341
ENSG00000168958	MFF	Up (both)	0.001118703	0.860506303	0.979893943	0.005844008	0.000138113	0.046035948	3.339675605	0.000838763	0.030859866
ENSG00000084090	STARD7	Up (both)	0.009573935	0.041204249	0.854260865	0.004279524	0.007787201	0.151705644	3.336054395	0.000849765	0.031077094
ENSG00000121060	TRIM25	Down (both)	-0.007528712	0.062578216	0.854260865	-0.005700853	0.005625023	0.132333277	-3.333989624	0.000856099	0.031077094
ENSG00000163918	RFC4	Up (both)	0.008189848	0.054957399	0.854260865	0.005131339	0.006283155	0.138325679	3.332957514	0.000859281	0.031077094
ENSG00000061794	MRPS35	Up (both)	0.007504171	0.107047081	0.854260865	0.005855772	0.003485035	0.113006984	3.332767498	0.000859868	0.031077094
ENSG00000186998	EMID1	Down (both)	-0.010687985	0.005057888	0.854260865	-0.00727845	0.028655056	0.252405771	-3.3318313	0.000862765	0.031077094
ENSG00000122705	CLTA	Up (both)	0.010975306	0.062830534	0.854260865	0.005443455	0.005670147	0.132979254	3.330834837	0.00086586	0.031077094
ENSG00000143106	PSMA5	Up (both)	0.002233567	0.647175343	0.947793242	0.007368585	0.000289303	0.061081138	3.328067951	0.000874505	0.031278039
ENSG00000112146	FBXO9	Up (both)	0.015942428	0.039190699	0.854260865	0.007021234	0.008410968	0.155883598	3.324699516	0.000885139	0.031548435
ENSG00000137414	FAM8A1	Up (both)	0.008639801	0.034874385	0.854260865	0.005016535	0.009209712	0.161037963	3.323268313	0.000889693	0.031601031
ENSG00000114520	SNX4	Up (both)	0.011856	0.009134707	0.854260865	0.004900115	0.021708478	0.2289246	3.320423845	0.000898809	0.031814731
ENSG00000081870	IFT25	Up (both)	0.006968639	0.088925659	0.854260865	0.005050874	0.004380343	0.123422619	3.318277249	0.000905745	0.031944841
ENSG00000113312	TTC1	Up (both)	0.003431396	0.293647055	0.878693452	0.005144489	0.001164451	0.083279712	3.316736459	0.000910755	0.031944841
ENSG00000126698	DNAJC8	Up (both)	0.005703278	0.215031193	0.863881032	0.004619042	0.001748163	0.092110714	3.315939032	0.000913358	0.031944841
ENSG00000122550	KLHL7	Up (both)	0.003982293	0.318437393	0.88314062	0.006384659	0.001044769	0.079844029	3.315457476	0.000914933	0.031944841
ENSG00000110619	CARS1	Up (both)	0.006042723	0.110634928	0.854260865	0.005706038	0.003629582	0.114745613	3.313448102	0.000921532	0.032021893
ENSG00000154710	RABGEF1	Up (both)	0.010812203	0.035879992	0.854260865	0.009751821	0.009347672	0.161633589	3.312888301	0.000923378	0.032021893
ENSG00000114062	UBE3A	Up (both)	0.012330851	0.015647316	0.854260865	0.004873631	0.016490191	0.203640974	3.308305164	0.000938625	0.032441019
ENSG00000099260	PALMD	Down (both)	-0.011667941	0.002366744	0.854260865	-0.00781319	0.044112335	0.297730006	-3.306384981	0.000945081	0.032499028
ENSG00000153234	NR4A2	Up (both)	0.006107076	0.436442259	0.91391567	0.015033052	0.000669412	0.073046637	3.305924742	0.000946635	0.032499028
ENSG00000132463	GRSF1	Up (both)	0.014625033	0.147774257	0.862039346	0.005420094	0.002858258	0.105513746	3.299001672	0.000970293	0.033200204
ENSG00000115484	CCT4	Up (both)	0.00835245	0.234494624	0.864037349	0.006482548	0.001712766	0.091157218	3.294366231	0.000986439	0.033593476
ENSG00000004139	SARM1	Down (both)	-0.008969882	0.031067272	0.854260865	-0.005082336	0.011049906	0.173343098	-3.293827257	0.000988332	0.033593476
ENSG00000121775	TMEM39B	Down (both)	-0.010454895	0.005233914	0.854260865	-0.004449437	0.031793363	0.264764323	-3.290941212	0.000998528	0.033828012
ENSG00000170370	EMX2	Down (both)	-0.021486949	0.085122179	0.854260865	-0.01128168	0.005083259	0.128140189	-3.288443457	0.00100743	0.033871173
ENSG00000083937	CHMP2B	Up (both)	0.011275781	0.130197754	0.862039346	0.007043612	0.003398336	0.111870523	3.288001308	0.001009014	0.033871173
ENSG00000242110	AMACR	Up (both)	0.010935472	0.022331745	0.854260865	0.00774073	0.014083078	0.190949249	3.28780965	0.001009701	0.033871173
ENSG00000147419	CCDC25	Up (both)	0.00399868	0.461570537	0.919253057	0.005648658	0.000667492	0.073046637	3.284634819	0.001021146	0.033930385
ENSG00000109654	TRIM2	Up (both)	0.010005335	0.047097715	0.854260865	0.006397176	0.008412014	0.155883598	3.284486284	0.001021685	0.033930385
ENSG00000163083	INHBB	Down (both)	-0.013547982	0.006716922	0.854260865	-0.008938308	0.028608844	0.252354913	-3.28381897	0.001024107	0.033930385
ENSG00000170989	S1PR1	Down (both)	-0.021451279	0.000654015	0.854260865	-0.008008597	0.078487566	0.387153357	-3.283161604	0.001026498	0.033930385
ENSG00000112769	LAMA4	Down (both)	-0.008491982	0.010285491	0.854260865	-0.005838391	0.02284471	0.233272826	-3.282483311	0.001028971	0.033930385
ENSG00000138757	G3BP2	Up (both)	0.021568364	0.148531715	0.862039346	0.008280243	0.0030356	0.10734616	3.28184614	0.001031299	0.033930385
ENSG00000150753	CCT5	Up (both)	0.006261453	0.198029722	0.863881032	0.006236714	0.002226697	0.098417909	3.279552779	0.001039718	0.034042805
ENSG00000106605	BLVRA	Up (both)	0.010957831	0.011701922	0.854260865	0.004781217	0.021614404	0.2289246	3.276831393	0.00104979	0.034042805
ENSG00000106069	CHN2	Up (both)	0.009619968	0.107144328	0.854260865	0.009120285	0.004296149	0.122138893	3.276461803	0.001051165	0.034042805
ENSG00000077721	UBE2A	Up (both)	0.004937418	0.41757155	0.910346638	0.005607199	0.000819978	0.077365484	3.27531049	0.001055459	0.034042805
ENSG00000116030	SUMO1	Up (both)	0.004904366	0.563474067	0.930914429	0.006706446	0.000485167	0.068799296	3.27509911	0.001056249	0.034042805
ENSG00000100330	MTMR3	Down (both)	-0.007417627	0.038501423	0.854260865	-0.003442975	0.010137117	0.166913966	-3.273990932	0.0010604	0.034042805
ENSG00000073969	NSF	Up (both)	0.020041341	0.043467739	0.854260865	0.009552921	0.009280078	0.161564603	3.27360868	0.001061835	0.034042805
ENSG00000164815	ORC5	Up (both)	0.011717137	0.001570454	0.854260865	0.004098154	0.057474917	0.33450148	3.273386931	0.001062669	0.034042805
ENSG00000182534	MXRA7	Up (both)	0.003543065	0.308162918	0.879254151	0.005546921	0.00130636	0.08640014	3.272467138	0.001066133	0.034042805
ENSG00000116161	CACYBP	Up (both)	0.01304061	0.038993476	0.854260865	0.006357894	0.010114689	0.166892368	3.271911907	0.001068229	0.034042805
ENSG00000140443	IGF1R	Down (both)	-0.023016004	0.073075204	0.854260865	-0.004849772	0.006181655	0.137818644	-3.271127532	0.001071196	0.034042805
ENSG00000186298	PPP1CC	Up (both)	0.011340917	0.067884864	0.854260865	0.005486347	0.006659118	0.141439113	3.267688391	0.001084297	0.034272927
ENSG00000103769	RAB11A	Up (both)	0.004133831	0.582798701	0.934179246	0.006375835	0.000469983	0.068277622	3.267474979	0.001085115	0.034272927
ENSG00000188783	PRELP	Down (both)	-0.008987758	0.09655176	0.854260865	-0.010382916	0.004994671	0.127093022	-3.261917505	0.001106613	0.034844745
ENSG00000124207	CSE1L	Up (both)	0.009979262	0.062830696	0.854260865	0.005400642	0.007267736	0.148160986	3.261006996	0.001110173	0.034849926
ENSG00000038274	MAT2B	Up (both)	0.010590018	0.116999803	0.854260865	0.006042594	0.004214033	0.120769287	3.258820505	0.001118764	0.034866015
ENSG00000138430	OLA1	Up (both)	0.001365881	0.792732927	0.971000485	0.008712839	0.000250243	0.061081138	3.257835599	0.001122654	0.034866015
ENSG00000165637	VDAC2	Up (both)	0.005346142	0.330855889	0.884129381	0.00631918	0.001255325	0.085738523	3.257760266	0.001122952	0.034866015
ENSG00000198959	TGM2	Down (both)	-0.00661326	0.213223031	0.863881032	-0.020878394	0.002228988	0.098417909	-3.257079507	0.001125649	0.034866015
ENSG00000155886	SLC24A2	Up (both)	0.012308116	0.038077418	0.854260865	0.007543138	0.010904853	0.172631236	3.254740834	0.001134959	0.034866015
ENSG00000213853	EMP2	Down (both)	-0.008515343	0.147044102	0.862039346	-0.012404438	0.00340417	0.111870523	-3.254429561	0.001136203	0.034866015
ENSG00000179295	PTPN11	Up (both)	0.025158817	0.018168165	0.854260865	0.004032965	0.017900505	0.210784791	3.253843916	0.001138548	0.034866015
ENSG00000141759	TXNL4A	Up (both)	0.0060988	0.214228474	0.863881032	0.006333181	0.002245764	0.098882428	3.253735458	0.001138983	0.034866015
ENSG00000102144	PGK1	Up (both)	0.019022313	0.063573729	0.854260865	0.006382819	0.007417048	0.148726986	3.252470714	0.001144064	0.034866015
ENSG00000172348	RCAN2	Up (both)	0.015753159	0.060365635	0.854260865	0.00838698	0.007739168	0.151402266	3.252324787	0.001144651	0.034866015
ENSG00000056050	HPF1	Up (both)	0.010004419	0.059523816	0.854260865	0.006164417	0.007946775	0.152788718	3.247965271	0.001162335	0.035133746
ENSG00000184047	DIABLO	Up (both)	0.003879474	0.27486665	0.871705796	0.005064787	0.00168842	0.091157218	3.247202757	0.001165453	0.035133746
ENSG00000169599	NFU1	Up (both)	0.006563463	0.358826782	0.893100393	0.006558813	0.001175883	0.083279712	3.244985995	0.001174564	0.035133746
ENSG00000144848	ATG3	Up (both)	0.001939455	0.593562032	0.935255174	0.006770447	0.000500722	0.068799296	3.24486874	0.001175048	0.035133746
ENSG00000133597	ADCK2	Up (both)	0.006712702	0.037559464	0.854260865	0.005935542	0.011429047	0.175738271	3.243674492	0.001179985	0.035133746
ENSG00000116954	RRAGC	Up (both)	0.010078442	0.014446667	0.854260865	0.004076396	0.021279407	0.226965982	3.242588672	0.001184491	0.035133746
ENSG00000153885	KCTD15	Down (both)	-0.004800064	0.207740783	0.863881032	-0.006839845	0.002436998	0.100056156	-3.242090034	0.001186565	0.035133746
ENSG00000169032	MAP2K1	Up (both)	0.016628963	0.081583341	0.854260865	0.007021603	0.006242289	0.138002613	3.241807008	0.001187744	0.035133746
ENSG00000113721	PDGFRB	Down (both)	-0.008730122	0.127933904	0.862039346	-0.009211185	0.004117046	0.119409429	-3.241448056	0.001189241	0.035133746
ENSG00000138381	ASNSD1	Up (both)	0.005630861	0.411203101	0.909500642	0.006103309	0.000970092	0.079844029	3.241176409	0.001190375	0.035133746
ENSG00000138660	AP1AR	Up (both)	0.00585877	0.183819215	0.863881032	0.006400346	0.002815256	0.105396629	3.241005112	0.00119109	0.035133746
ENSG00000102572	STK24	Up (both)	0.013915581	0.028609857	0.854260865	0.003956483	0.014013234	0.190461904	3.239158373	0.00119883	0.035206997
ENSG00000137955	RABGGTB	Up (both)	0.007776722	0.158828463	0.86292318	0.004954168	0.003330076	0.111693017	3.238777116	0.001200433	0.035206997
ENSG00000087053	MTMR2	Up (both)	0.008846985	0.068435001	0.854260865	0.005743975	0.007381938	0.148471011	3.236538274	0.00120989	0.03538325
ENSG00000204315	FKBPL	Up (both)	0.008978969	0.076672816	0.854260865	0.006299333	0.006763576	0.143121616	3.234269947	0.001219541	0.035403379
ENSG00000112981	NME5	Up (both)	0.01916932	0.003820746	0.854260865	0.005823569	0.043605769	0.295646658	3.233416436	0.001223191	0.035403379
ENSG00000121207	LRAT	Down (both)	-0.003294462	0.386558875	0.905041167	-0.015652675	0.001104433	0.081395334	-3.233085776	0.001224608	0.035403379
ENSG00000163125	RPRD2	Down (both)	-0.010275731	0.097684474	0.854260865	-0.004249532	0.00550905	0.131986038	-3.231946299	0.001229502	0.035403379
ENSG00000100987	VSX1	Down (both)	-0.006290634	0.129644334	0.862039346	-0.011807979	0.004214846	0.120769287	-3.23155776	0.001231174	0.035403379
ENSG00000101417	PXMP4	Down (both)	-0.009133069	0.040069403	0.854260865	-0.00584962	0.011365719	0.175276012	-3.23141375	0.001231795	0.035403379
ENSG00000168118	RAB4A	Up (both)	0.006809514	0.297298348	0.879254151	0.00578453	0.001625035	0.090624012	3.230735631	0.001234721	0.035403379
ENSG00000102241	HTATSF1	Up (both)	0.005887963	0.272706661	0.871459202	0.00483024	0.001853629	0.092722525	3.226392771	0.001253612	0.035769788
ENSG00000137947	GTF2B	Up (both)	0.003931155	0.493707591	0.920879219	0.006192995	0.000764703	0.077212114	3.225692735	0.001256682	0.035769788
ENSG00000142611	PRDM16	Down (both)	-0.001688899	0.66755492	0.952302001	-0.013871736	0.000429081	0.0677164	-3.22540322	0.001257954	0.035769788
ENSG00000112697	TMEM30A	Up (both)	0.015277146	0.0829723	0.854260865	0.005652949	0.006584976	0.141439113	3.222652875	0.001270094	0.036015226
ENSG00000186432	KPNA4	Up (both)	0.008816056	0.227529036	0.863881032	0.00491211	0.002369848	0.099363876	3.22150042	0.001275213	0.036060768
ENSG00000148498	PARD3	Down (both)	-0.010150346	0.074560254	0.854260865	-0.008771229	0.007339849	0.148243867	-3.217770417	0.001291912	0.036432623
ENSG00000137040	RANBP6	Up (both)	0.007168972	0.232997452	0.863881032	0.006650348	0.002353912	0.099222092	3.215864242	0.001300523	0.036574993
ENSG00000196132	MYT1	Down (both)	-0.005231067	0.107199588	0.854260865	-0.00694159	0.005428263	0.131671167	-3.212338008	0.001316594	0.036700086
ENSG00000130520	LSM4	Up (both)	0.01576871	0.086101422	0.854260865	0.005790399	0.006636473	0.141439113	3.211366945	0.001321051	0.036700086
ENSG00000069956	MAPK6	Up (both)	0.008591629	0.076761004	0.854260865	0.005802331	0.007325097	0.148243867	3.211349343	0.001321132	0.036700086
ENSG00000087470	DNM1L	Up (both)	0.015575461	0.077334446	0.854260865	0.005249517	0.007282918	0.148160986	3.211199404	0.001321822	0.036700086
ENSG00000125868	DSTN	Up (both)	0.01503096	0.14661628	0.862039346	0.00739492	0.004018215	0.118059354	3.21097646	0.001322848	0.036700086
ENSG00000082153	BZW1	Up (both)	0.004588466	0.542257716	0.927341937	0.007302478	0.000691171	0.073637183	3.210106684	0.001326857	0.036712099
ENSG00000132429	POPDC3	Up (both)	0.005806727	0.17430255	0.863881032	0.007526062	0.003437941	0.112512491	3.203897526	0.001355807	0.037348505
ENSG00000125037	EMC3	Up (both)	0.008640346	0.127427655	0.862039346	0.005207071	0.004773029	0.126165991	3.202387043	0.001362937	0.037348505
ENSG00000117143	UAP1	Up (both)	0.005555383	0.45231697	0.916951138	0.006004465	0.000979408	0.079844029	3.202134537	0.001364133	0.037348505
ENSG00000140682	TGFB1I1	Down (both)	-0.005176463	0.315778035	0.88226251	-0.013717613	0.001679461	0.091157218	-3.202075564	0.001364412	0.037348505
ENSG00000075089	ACTR6	Up (both)	0.006996443	0.278675768	0.872434622	0.007312072	0.002015064	0.096229973	3.198226745	0.001382755	0.03774995
ENSG00000160801	PTH1R	Down (both)	-0.002435911	0.509012107	0.921948497	-0.012764176	0.00082715	0.077365484	-3.194600102	0.001400247	0.038066362
ENSG00000146070	PLA2G7	Up (both)	0.004703598	0.102306761	0.854260865	0.011186515	0.006046893	0.137302046	3.194288042	0.001401762	0.038066362
ENSG00000183036	PCP4	Up (both)	0.017141737	0.052138738	0.854260865	0.011382234	0.010696055	0.17164725	3.191375809	0.00141597	0.03825038
ENSG00000182985	CADM1	Down (both)	-0.013010283	0.010713337	0.854260865	-0.00403546	0.029421272	0.254410307	-3.191371527	0.001415991	0.03825038
ENSG00000137876	RSL24D1	Up (both)	0.010832884	0.303549312	0.879254151	0.006650891	0.001886071	0.093166329	3.186433998	0.001440383	0.038705913
ENSG00000067064	IDI1	Up (both)	0.008403331	0.13901417	0.862039346	0.006678276	0.004643278	0.124986241	3.186431605	0.001440395	0.038705913
ENSG00000164924	YWHAZ	Up (both)	0.026379126	0.099666044	0.854260865	0.006483314	0.006401785	0.13996268	3.184945036	0.001447815	0.038803711
ENSG00000138760	SCARB2	Up (both)	0.030332218	0.007810512	0.854260865	0.005179655	0.03571402	0.275515627	3.181883471	0.001463207	0.03901657
ENSG00000119185	ITGB1BP1	Up (both)	0.030834704	0.007617974	0.854260865	0.004694823	0.036173138	0.276767243	3.181853352	0.001463359	0.03901657
ENSG00000138801	PAPSS1	Up (both)	0.002199663	0.678987521	0.953664768	0.005830662	0.000506508	0.068799296	3.179520209	0.001475191	0.03923014
ENSG00000151806	GUF1	Up (both)	0.004652224	0.227134917	0.863881032	0.005418316	0.002822466	0.105396629	3.176839575	0.001488894	0.039416972
ENSG00000114346	ECT2	Up (both)	0.003383585	0.323863746	0.883383762	0.007352532	0.001795619	0.092722525	3.176644342	0.001489896	0.039416972
ENSG00000006625	GGCT	Up (both)	0.009274445	0.154853072	0.862039346	0.006597993	0.0043304	0.122671374	3.175612712	0.001495204	0.039455711
ENSG00000138663	COPS4	Up (both)	0.01306835	0.193401486	0.863881032	0.007055097	0.003488797	0.113006984	3.169682332	0.001526057	0.040166597
ENSG00000131966	ACTR10	Up (both)	0.009027066	0.201707242	0.863881032	0.006816709	0.003366057	0.111693017	3.16667528	0.001541924	0.040308854
ENSG00000049239	H6PD	Down (both)	-0.008174246	0.033648968	0.854260865	-0.007007728	0.015890881	0.19935489	-3.166582733	0.001542415	0.040308854
ENSG00000106018	VIPR2	Down (both)	-0.009604984	0.014523092	0.854260865	-0.008409367	0.026775539	0.246182838	-3.166426759	0.001543242	0.040308854
ENSG00000172020	GAP43	Up (both)	0.019167935	0.088581771	0.854260865	0.00833905	0.007634314	0.150094033	3.164535971	0.001553305	0.040373789
ENSG00000164736	SOX17	Down (both)	-0.00618757	0.038793924	0.854260865	-0.01308602	0.014514374	0.191434393	-3.164284418	0.001554648	0.040373789
ENSG00000262576	PCDHGA4	Down (both)	-0.011322816	0.124902288	0.862039346	-0.006743672	0.005599535	0.132333277	-3.163745821	0.001557528	0.040373789
ENSG00000081791	DELE1	Down (both)	-0.004269951	0.253078517	0.86746384	-0.004311371	0.002633559	0.103887364	-3.1608804	0.001572931	0.040670362
ENSG00000197045	GMFB	Up (both)	0.002556314	0.462820382	0.919673415	0.008941359	0.001132427	0.082722411	3.15811875	0.001587909	0.040870943
ENSG00000134057	CCNB1	Up (both)	0.002867943	0.492730966	0.920879219	0.007611668	0.001020426	0.079844029	3.157970181	0.001588718	0.040870943
ENSG00000086300	SNX10	Up (both)	0.007982969	0.285527124	0.875453319	0.010710408	0.002302443	0.099002638	3.156265471	0.001598033	0.040870943
ENSG00000081087	OSTM1	Up (both)	0.008498493	0.245220623	0.86746384	0.006280853	0.002786824	0.105385941	3.156209655	0.001598339	0.040870943
ENSG00000136628	EPRS1	Up (both)	0.008885474	0.024710251	0.854260865	0.003511678	0.020158044	0.221578228	3.15525829	0.001603561	0.040870943
ENSG00000254122	PCDHGB7	Down (both)	-0.011322816	0.124902288	0.862039346	-0.00866993	0.005777021	0.133896427	-3.155073331	0.001604578	0.040870943
ENSG00000197780	TAF13	Up (both)	0.003665922	0.305966257	0.879254151	0.008023213	0.002134425	0.097230149	3.152436854	0.001619138	0.040959167
ENSG00000143653	SCCPDH	Up (both)	0.008437358	0.078577164	0.854260865	0.004832715	0.008818417	0.158244019	3.152293831	0.001619932	0.040959167
ENSG00000174442	ZWILCH	Up (both)	0.005552373	0.187269485	0.863881032	0.008230904	0.003860306	0.117768458	3.152180368	0.001620561	0.040959167
ENSG00000196208	GREB1	Down (both)	-0.004014425	0.283853965	0.875111048	-0.005596397	0.002368057	0.099363876	-3.1510078	0.001627081	0.040959167
ENSG00000080573	COL5A3	Down (both)	-0.011218254	0.030147938	0.854260865	-0.01041619	0.017982356	0.211336135	-3.150844354	0.001627992	0.040959167
ENSG00000101849	TBL1X	Down (both)	-0.008472868	0.226741565	0.863881032	-0.007005733	0.003135837	0.108941037	-3.14981831	0.00163372	0.041002784
ENSG00000132823	OSER1	Up (both)	0.008388073	0.116323031	0.854260865	0.005457319	0.006348351	0.139372758	3.147479514	0.001646846	0.041115272
ENSG00000145555	MYO10	Down (both)	-0.02613576	0.017648023	0.854260865	-0.00836322	0.025358173	0.241097953	-3.147194436	0.001648453	0.041115272
ENSG00000196091	MYBPC1	Down (both)	-0.010310115	0.139601356	0.862039346	-0.010261371	0.005340819	0.130887329	-3.146881473	0.001650218	0.041115272
ENSG00000117632	STMN1	Up (both)	0.007627223	0.187738035	0.863881032	0.00725791	0.003959379	0.117768458	3.144650879	0.001662851	0.041329709
ENSG00000160190	SLC37A1	Down (both)	-0.009732246	0.023072983	0.854260865	-0.005054475	0.021825101	0.2289246	-3.143477591	0.001669532	0.041395521
ENSG00000171314	PGAM1	Up (both)	0.008974307	0.084766613	0.854260865	0.005903308	0.008637443	0.157658269	3.139823098	0.001690499	0.041814387
ENSG00000107758	PPP3CB	Up (both)	0.010944653	0.076476635	0.854260865	0.007977291	0.009490557	0.162590554	3.137403659	0.001704513	0.042009101
ENSG00000262209	PCDHGB3	Down (both)	-0.011322816	0.124902288	0.862039346	-0.009493104	0.006211919	0.137902756	-3.13479754	0.001719728	0.042009101
ENSG00000105137	SYDE1	Down (both)	-0.005961317	0.050044517	0.854260865	-0.009966801	0.013385429	0.186951002	-3.1331631	0.001729333	0.042009101
ENSG00000187522	HSPA14	Up (both)	0.008977783	0.079192412	0.854260865	0.004091555	0.009356281	0.161633589	3.133140312	0.001729467	0.042009101
ENSG00000136824	SMC2	Up (both)	0.008730341	0.079937531	0.854260865	0.006446995	0.009284385	0.161564603	3.133122799	0.001729571	0.042009101
ENSG00000103248	MTHFSD	Down (both)	-0.005706336	0.103995008	0.854260865	-0.004446576	0.007398874	0.148607366	-3.133112787	0.00172963	0.042009101
ENSG00000109917	ZPR1	Up (both)	0.003535831	0.247475525	0.86746384	0.005058805	0.003018817	0.106992036	3.132430651	0.001733654	0.042009101
ENSG00000197635	DPP4	Up (both)	0.008851406	0.011174359	0.854260865	0.007983591	0.03423174	0.270803454	3.132149957	0.001735312	0.042009101
ENSG00000198838	RYR3	Down (both)	-0.013893143	0.133309861	0.862039346	-0.010190891	0.005901788	0.135398487	-3.131667903	0.001738164	0.042009101
ENSG00000056736	IL17RB	Down (both)	-0.011961437	0.152519197	0.862039346	-0.012439521	0.005169712	0.129053671	-3.131476765	0.001739295	0.042009101
ENSG00000204386	NEU1	Up (both)	0.007804428	0.200713486	0.863881032	0.005974095	0.003890846	0.117768458	3.129561544	0.001750674	0.042116929
ENSG00000177728	TMEM94	Down (both)	-0.003777822	0.403710788	0.908672215	-0.008105446	0.001583565	0.090624012	-3.1286915	0.001755866	0.042116929
ENSG00000163636	PSMD6	Up (both)	0.007547672	0.154918938	0.862039346	0.004056323	0.00514886	0.129053671	3.128234634	0.001758597	0.042116929
ENSG00000138071	ACTR2	Up (both)	0.013578901	0.103764254	0.854260865	0.005653265	0.007559682	0.150094033	3.127538252	0.001762769	0.042116929
ENSG00000065559	MAP2K4	Up (both)	0.021385124	0.066374235	0.854260865	0.006769187	0.011008276	0.172969997	3.127287234	0.001764275	0.042116929
ENSG00000163950	SLBP	Up (both)	0.002254345	0.790679568	0.970674498	0.006435188	0.000462147	0.068277622	3.122708644	0.00179195	0.042636975
ENSG00000109572	CLCN3	Up (both)	0.012007412	0.036410163	0.854260865	0.003896714	0.017380161	0.208918789	3.121878622	0.00179701	0.042636975
ENSG00000125637	PSD4	Down (both)	-0.004486988	0.305361528	0.879254151	-0.008396225	0.002433025	0.100056156	-3.119610504	0.001810903	0.042636975
ENSG00000125931	CITED1	Up (both)	0.013086127	0.014310957	0.854260865	0.008783676	0.031057519	0.262072801	3.119408158	0.001812147	0.042636975
ENSG00000230989	HSBP1	Up (both)	0.000608803	0.896951467	0.986261243	0.006640789	0.000342323	0.061081138	3.119034906	0.001814445	0.042636975
ENSG00000128683	GAD1	Up (both)	0.021616278	0.055903137	0.854260865	0.009813997	0.012918961	0.185272912	3.118924766	0.001815123	0.042636975
ENSG00000111711	GOLT1B	Up (both)	0.016322822	0.019938726	0.854260865	0.006249896	0.025705963	0.242328272	3.118922865	0.001815135	0.042636975
ENSG00000133872	SARAF	Up (both)	0.004029013	0.55032479	0.928729426	0.005993311	0.00099629	0.079844029	3.117285098	0.00182525	0.042694608
ENSG00000091164	TXNL1	Up (both)	0.005391402	0.248189841	0.86746384	0.00503767	0.003188162	0.109482237	3.117178991	0.001825907	0.042694608
ENSG00000153113	CAST	Up (both)	0.009082176	0.158422009	0.86292318	0.005392621	0.005277321	0.130007939	3.115177511	0.001838342	0.042847658
ENSG00000119737	GPR75	Down (both)	-0.003210731	0.405899997	0.908672215	-0.010712797	0.001660987	0.091157218	-3.114783363	0.001840801	0.042847658
ENSG00000166922	SCG5	Up (both)	0.011253724	0.117062659	0.854260865	0.007238723	0.007193811	0.14755624	3.110468084	0.001867911	0.043380327
ENSG00000113575	PPP2CA	Up (both)	0.004217585	0.419331146	0.910346638	0.005454106	0.00161272	0.090624012	3.109800313	0.001872139	0.043380368
ENSG00000141424	SLC39A6	Up (both)	0.013094617	0.048035971	0.854260865	0.004475312	0.014974452	0.192753394	3.107924362	0.001884063	0.043558344
ENSG00000173402	DAG1	Down (both)	-0.009848035	0.062222552	0.854260865	-0.00542033	0.012438144	0.182722802	-3.105756082	0.001897932	0.04365346
ENSG00000174059	CD34	Down (both)	-0.00818834	0.06500138	0.854260865	-0.015546403	0.012032527	0.18028261	-3.105562112	0.001899177	0.04365346
ENSG00000167460	TPM4	Up (both)	0.006671371	0.225399068	0.863881032	0.004487919	0.003737821	0.116078053	3.105111782	0.001902071	0.04365346
ENSG00000156261	CCT8	Up (both)	0.010883962	0.085997072	0.854260865	0.005150555	0.009641468	0.163873848	3.104196986	0.001907963	0.04365346
ENSG00000184203	PPP1R2	Up (both)	0.015281752	0.024808013	0.854260865	0.005719307	0.023565871	0.235281829	3.103967941	0.00190944	0.04365346
ENSG00000151322	NPAS3	Down (both)	-0.016671816	0.012889163	0.854260865	-0.006219948	0.034627797	0.271508724	-3.101819596	0.001923351	0.043873781
ENSG00000070761	CFAP20	Up (both)	0.007384042	0.229497534	0.863881032	0.005746998	0.003733051	0.116078053	3.099882601	0.001935974	0.04406379
ENSG00000070669	ASNS	Up (both)	0.013124746	0.108932647	0.854260865	0.005944379	0.008030783	0.152898762	3.097703724	0.001950263	0.044290817
ENSG00000185551	NR2F2	Down (both)	-0.009478682	0.006650248	0.854260865	-0.006872104	0.049198739	0.312197699	-3.096415591	0.001958756	0.044385502
ENSG00000105819	PMPCB	Up (both)	0.00377911	0.47642671	0.919930095	0.004908191	0.001399792	0.086691665	3.09482059	0.00196932	0.044526581
ENSG00000096384	HSP90AB1	Up (both)	0.012791403	0.041309859	0.854260865	0.005283883	0.017430244	0.209202634	3.0938033	0.001976085	0.044581336
ENSG00000111647	BLTP3B	Up (both)	0.005196512	0.076432766	0.854260865	0.005866613	0.011119312	0.173399053	3.090736114	0.00199661	0.044835416
ENSG00000198961	PJA2	Up (both)	0.005574581	0.449681814	0.916279237	0.007971903	0.001565428	0.090624012	3.090165472	0.00200045	0.044835416
ENSG00000144635	DYNC1LI1	Up (both)	0.008903132	0.241175473	0.864680344	0.005837447	0.003672705	0.115223737	3.088738736	0.002010081	0.044953124
ENSG00000085788	DDHD2	Up (both)	0.005607758	0.272704234	0.871459202	0.005786548	0.003192189	0.109482237	3.086539813	0.002025008	0.0451885
ENSG00000011295	TTC19	Up (both)	0.017346904	0.009388372	0.854260865	0.003978201	0.04281635	0.294083633	3.085504784	0.00203207	0.045213567
ENSG00000116157	GPX7	Down (both)	-0.00668778	0.041862293	0.854260865	-0.006745232	0.017808931	0.210784791	-3.084150897	0.00204134	0.045213567
ENSG00000135744	AGT	Down (both)	-0.02797038	0.005532292	0.854260865	-0.010495502	0.055479471	0.328290214	-3.083933707	0.002042831	0.045213567
ENSG00000186594	MIR22HG	Up (both)	0.017107896	0.012609759	0.854260865	0.007069938	0.036910515	0.27929369	3.083799888	0.00204375	0.045213567
ENSG00000109270	LAMTOR3	Up (both)	0.001815582	0.778997505	0.969880983	0.00782428	0.000574507	0.072994899	3.08088901	0.002063836	0.045488765
ENSG00000100526	CDKN3	Up (both)	0.008463358	0.113580296	0.854260865	0.009029331	0.00820411	0.154752219	3.080713488	0.002065053	0.045488765
ENSG00000182481	KPNA2	Up (both)	0.012821638	0.067848913	0.854260865	0.00519826	0.012794564	0.185167989	3.076957252	0.002091253	0.045846555
ENSG00000142230	SAE1	Up (both)	0.010424469	0.037947359	0.854260865	0.004563073	0.019507566	0.218113772	3.076500355	0.002094461	0.045846555
ENSG00000215788	TNFRSF25	Down (both)	-0.005485347	0.116936564	0.854260865	-0.011773296	0.008113795	0.15378269	-3.076293521	0.002095914	0.045846555
ENSG00000132341	RAN	Up (both)	0.014294821	0.098396365	0.854260865	0.005322006	0.009470311	0.162590554	3.075832074	0.00209916	0.045846555
ENSG00000135250	SRPK2	Up (both)	0.015861714	0.057062209	0.854260865	0.005243342	0.014741529	0.191434393	3.073910052	0.002112731	0.046044981
ENSG00000166377	ATP9B	Down (both)	-0.0076501	0.038623405	0.854260865	-0.003763416	0.019528227	0.218113772	-3.072370177	0.002123662	0.04612296
ENSG00000147475	ERLIN2	Down (both)	-0.020139598	0.006296002	0.854260865	-0.004649542	0.053975253	0.324141855	-3.071943296	0.002126701	0.04612296
ENSG00000165671	NSD1	Down (both)	-0.00781304	0.020935292	0.854260865	-0.003310016	0.028797076	0.252465923	-3.071510197	0.002129789	0.04612296
ENSG00000122958	VPS26A	Up (both)	0.00597311	0.199343263	0.863881032	0.00626108	0.004916225	0.127069254	3.068205365	0.002153486	0.046537959
ENSG00000155304	HSPA13	Up (both)	0.012603308	0.102722615	0.854260865	0.00656011	0.00945487	0.162590554	3.065379364	0.002173941	0.046881303
ENSG00000065320	NTN1	Down (both)	-0.010964904	0.010274975	0.854260865	-0.006281716	0.043372225	0.294816981	-3.064611675	0.002179528	0.046903257
ENSG00000085231	AK6	Up (both)	0.009658579	0.121172798	0.862039346	0.005461041	0.008219186	0.154851818	3.063207188	0.002189784	0.04702538
ENSG00000107960	STN1	Up (both)	0.00379486	0.250139065	0.86746384	0.005481232	0.003927593	0.117768458	3.059251743	0.002218906	0.047551296
ENSG00000117748	RPA2	Up (both)	0.011728488	0.014973334	0.854260865	0.004587813	0.036257064	0.276767243	3.057770164	0.002229905	0.047687455
ENSG00000047315	POLR2B	Up (both)	0.006383946	0.140643258	0.862039346	0.004988823	0.007343262	0.148243867	3.055501923	0.002246842	0.047864272
ENSG00000150401	DCUN1D2	Up (both)	0.0137595	0.009007766	0.854260865	0.003687533	0.047583181	0.306777349	3.055074217	0.002250048	0.047864272
ENSG00000122176	FMOD	Down (both)	-0.002112516	0.622423629	0.941076389	-0.017870079	0.00102839	0.079844029	-3.054792604	0.002252162	0.047864272
ENSG00000100427	MLC1	Down (both)	-0.009307664	0.193349241	0.863881032	-0.012466425	0.005350937	0.130932281	-3.053952159	0.002258481	0.047899394
ENSG00000137507	LRRC32	Down (both)	-0.011699472	0.019420245	0.854260865	-0.013468686	0.031863987	0.264764323	-3.052075879	0.002272646	0.048048659
ENSG00000155959	VBP1	Up (both)	0.004341561	0.359033519	0.89325039	0.007157812	0.00255015	0.102424273	3.051069434	0.002280278	0.048048659
ENSG00000138069	RAB1A	Up (both)	0.009538322	0.14103571	0.862039346	0.004711874	0.007442465	0.148726986	3.050911471	0.002281478	0.048048659
ENSG00000185920	PTCH1	Down (both)	-0.004783741	0.051957436	0.854260865	-0.006591098	0.017019929	0.206949247	-3.050547935	0.002284242	0.048048659
ENSG00000139567	ACVRL1	Down (both)	-0.003539335	0.291450185	0.878015014	-0.016651508	0.003395801	0.111870523	-3.048273512	0.002301603	0.048314844
ENSG00000114405	CEP15	Up (both)	0.008488891	0.244048272	0.867233718	0.007017941	0.004224509	0.120769287	3.0474382	0.00230801	0.04835045
ENSG00000101216	GMEB2	Down (both)	-0.010504449	0.069866327	0.854260865	-0.004983121	0.013826786	0.189065744	-3.046424609	0.002315805	0.048355352
ENSG00000036257	CUL3	Up (both)	0.0061131	0.313720816	0.881884726	0.005441768	0.003114956	0.108833245	3.046183272	0.002317665	0.048355352
ENSG00000134779	TPGS2	Up (both)	0.018575853	0.022672682	0.854260865	0.003826192	0.029702248	0.255581622	3.045271847	0.002324701	0.04840376
ENSG00000163683	SMIM14	Up (both)	0.005744814	0.150058135	0.862039346	0.005664732	0.007170782	0.14755624	3.044436182	0.002331169	0.048440178
ENSG00000181788	SIAH2	Up (both)	0.008857097	0.148943854	0.862039346	0.006117161	0.007240121	0.147861237	3.043762855	0.002336392	0.048450641
ENSG00000047849	MAP4	Up (both)	0.005971452	0.215434029	0.863881032	0.006327471	0.004963177	0.127069254	3.042221356	0.002348391	0.048601283
ENSG00000155508	CNOT8	Up (both)	0.015975212	0.064615759	0.854260865	0.004113233	0.014934876	0.192400638	3.041144282	0.002356809	0.048677346
ENSG00000088325	TPX2	Up (both)	0.007578198	0.109446417	0.854260865	0.007357865	0.009795536	0.16567584	3.038710435	0.002375931	0.048841091
ENSG00000068796	KIF2A	Up (both)	0.006232302	0.068270195	0.854260865	0.005041645	0.014437583	0.191434393	3.038645593	0.002376442	0.048841091
ENSG00000213190	MLLT11	Up (both)	0.006789668	0.304692126	0.879254151	0.008974119	0.003340008	0.111693017	3.037728046	0.00238369	0.048841091
ENSG00000150459	SAP18	Up (both)	0.011541902	0.041654841	0.854260865	0.004596396	0.020678474	0.224033342	3.037718043	0.002383769	0.048841091
ENSG00000118242	MREG	Up (both)	0.015799618	0.078139179	0.854260865	0.00859693	0.013279495	0.186779295	3.031945002	0.002429835	0.049676084
ENSG00000072840	EVC	Down (both)	-0.003604129	0.348356074	0.88962448	-0.011860661	0.002867398	0.105513746	-3.031403059	0.002434201	0.049676084
ENSG00000155906	RMND1	Up (both)	0.008256635	0.113193927	0.854260865	0.005035112	0.009811761	0.16567584	3.029489374	0.002449675	0.04981443
ENSG00000112695	COX7A2	Up (both)	0.015277146	0.0829723	0.854260865	0.009396391	0.012799945	0.185167989	3.028510298	0.002457627	0.04981443
ENSG00000063046	EIF4B	Up (both)	0.008156841	0.059371195	0.854260865	0.004362359	0.016594758	0.20392631	3.028076644	0.002461157	0.04981443
ENSG00000115568	ZNF142	Down (both)	-0.00609845	0.073092801	0.854260865	-0.004888854	0.014186427	0.191001841	-3.027821264	0.002463237	0.04981443
ENSG00000186141	POLR3C	Up (both)	0.013934229	0.005941581	0.854260865	0.003666312	0.062494661	0.347133289	3.027147722	0.002468733	0.04981443
ENSG00000050748	MAPK9	Up (both)	0.01163633	0.137817416	0.862039346	0.006773713	0.008279139	0.155270832	3.026615053	0.002473087	0.04981443
ENSG00000068615	REEP1	Up (both)	0.013487802	0.094827817	0.854260865	0.007513742	0.011548814	0.176376154	3.02638741	0.00247495	0.04981443
